# Supplementary material for: Primary antibody response after influenza virus infection is first dominated by low-mutated HA-stem antibodies followed by higher-mutated HA-head antibodies
Source: Front Immunol. 2022 Nov 3;13:1026951. doi: 10.3389/fimmu.2022.1026951 (PMC9670313; doi:10.3389/fimmu.2022.1026951)
Supplement: Supplementary file 1 [file DataSheet_2.xlsx]

## Sheet: HC_Total
"Primary antibody response after influenza virus infection is first dominated by low-mutated HA-stem antibodies followed by higher-mutated HA-head antibodies"
HA-specific BCR data corresponding to Figure 3B-3H
HC_ID	v_call	d_call	j_call	v_identity	d_identity	j_identity	junction_aa	IgBLAST_CDR3	FACSdomain	Isotype
A05-1001	IGHV2-7*02_S4285	IGHD5-27*01	IGHJ4-3*01	99.643	100	100	CARGEYSGYGSFDYW	15	Trimer	IgM
A05-1002	IGHV4-NL_17*01_S4099	IGHD2-11*01_S1259	IGHJ5-5*02	98.582	100	100	CARDTVLVVVAMEDSLDVW	19	Trimer	IgG
A05-1003	IGHV3-NL_5*01_S8361	IGHD2-14*02_S0100	IGHJ5-5*02	93.262	94.737	89.655	CMTDRDFCSGGVCWANSVELW	21	Stem	IgG
A05-1004	IGHV3-50*01_S8418	IGHD3-17*01	IGHJ6-6*01_S0171	100	100	100	CMKGWGDYEGNYYGLDSW	18	Stem	IgM
A05-1005	IGHV5-15*01_S0175	IGHD2-14*02_S0100	IGHJ5-4*02	100	100	100	CAKGRGYCSGGVCKYNWFDVW	21	Trimer	IgM
A05-1006	IGHV4-NL_21*01_S6392	IGHD4-24*01	IGHJ5-4*02	100	92.308	100	CARVGGSSYFRHWFDVW	17	Trimer	IgG
A05-1007	IGHV3-NL_17*01_S9589	IGHD3-19*02_S4720	IGHJ4-3*01	97.865	100	100	CTTVVSWSDVCW	12	Trimer	IgG
A05-1008	IGHV3-NL_11*01_S3004	IGHD3-18*01	IGHJ4-3*01_S9191	92.391	81.818	95.238	CVKDLTFYYHNAYYSTPYYW	20	Trimer	neg
A05-1009	IGHV2-7*02_S4285	IGHD3-18*01	IGHJ4-3*01	100	100	100	CARGSGYPFDYW	12	Trimer	IgM
A05-1010	IGHV4-149*01_S9501	IGHD6-33*01	IGHJ5-5*01	100	100	100	CARDVGSSGWLVSGLDVW	18	Trimer	IgM
A05-1011	IGHV1-84*01_S5719	IGHD3-18*01	IGHJ5-5*02	100	93.333	100	CARDLSTVVVKSNSLDVW	18	Trimer	IgM
A05-1012	IGHV3-76*01_S1557	IGHD3-41*01	IGHJ6-6*01_S0171	100	100	100	CARDIGITIFGLVIIDYYGLDSW	23	Stem	neg
A05-1013	IGHV4-NL_18*01_S2968	IGHD4-24*01	IGHJ4-3*01	98.551	100	96.429	CAREVAYGSNYYYLDYW	17	Stem	IgG
A05-1014	IGHV4-149*01_S1992	IGHD3-18*01	IGHJ5-5*02	93.796	100	100	CARGISGYSFALSVW	15	Stem	IgM
A05-1015	IGHV4-NL_35*01_S4706	IGHD4-24*01	IGHJ3-2*01	100	100	100	CATSRGYGSSHDAFDFW	17	Trimer	IgG
A05-1016	IGHV4-149*01_S9501	IGHD3-17*01	IGHJ6-6*01_S0171	100	95	100	CARDRVLADWGDYDDVSPTDYGLDSW	26	Trimer	IgM
A05-1017	IGHV3-73*02_S7500	IGHD4-24*01	IGHJ4-3*01	100	100	100	CTRSSYGSNYFDYW	14	Stem	IgM
A05-1018	IGHV4-NL_21*01_S6392	IGHD2-11*01	IGHJ4-3*01	96.39	100	100	CAGYVDTATVNLLYCTGSGCYVQGAKDYW	29	Trimer	IgM
A05-1019	IGHV4-NL_18*01_S2968	IGHD2-10*01_S295	IGHJ4-3*01	100	100	100	CARGTTRFDYW	11	Trimer	IgM
A05-1020	IGHV4-NL_33*01_S9588	IGHD3-18*01	IGHJ6-6*01_S0171	96.029	100	96.552	CARDGKTYGLESW	13	Trimer	IgG
A05-1021	IGHV4-NL_27*01_S7150	IGHD3-17*01	IGHJ4-3*01	100	93.333	100	CARVRGDYDVPPGDYW	16	Trimer	IgM
A05-1022	IGHV4-NL_37*01_S0997	IGHD1-5*01	IGHJ5-5*02	100	100	100	CARIITGTKLDVW	13	Trimer	IgM
A05-1023	IGHV1-NL_2*01_S4808	IGHD2-10*01_S8741	IGHJ5-5*02	97.101	86.667	93.75	CTTDPRVGITAGGFW	15	Stem	IgM
A05-1024	IGHV3-NL_1*01_S9422	IGHD1-4*01	IGHJ4-3*01	100	100	100	CTRFGGTKDYW	11	Trimer	IgM
A05-1025	IGHV4-79*01	IGHD3-17*01	IGHJ4-3*01	100	100	100	CARDLVPYWGDYEGDFDYW	19	Trimer	neg
A05-1026	IGHV1-84*01_S5719	IGHD2-14*02_S0040	IGHJ6-6*01_S0171	100	100	100	CARVYCSGTYCYSHGLDSW	19	Trimer	IgG
A05-1027	IGHV1-NL_2*01_S3964	IGHD2-12*01	IGHJ5-5*01	100	100	100	CARGGWDCSGIYCYAGYPTGAYNSLDVW	28	Trimer	IgM
A05-1028	IGHV4-150*01_S5001	IGHD3-17*01	IGHJ4-3*01	100	93.333	100	CARPYLRGDYDGVGYFDYW	19	Trimer	IgM
A05-1029	IGHV3-128*01_S0125	IGHD3-41*01	IGHJ5-4*03	100	100	100	CTRDQRDIWTGYYTERFDVW	20	Trimer	IgM
A05-1030	IGHV4-NL_33*01_S9588	IGHD3-41*01	IGHJ6-6*01_S0171	100	100	100	CARGGVGYNIWTGYYFYYGLDSW	23	Trimer	neg
A05-1031	IGHV4-NL_17*01_S9085	IGHD3-16*01	IGHJ6-6*01_S0171	100	100	100	CASGDYSGSYYAYYYGLDSW	20	Trimer	IgM
A05-1032	IGHV1-138*01_S0851	IGHD3-18*01	IGHJ5-5*02	99.638	100	100	CASGSITMVVVMRVDVW	17	Trimer	IgM
A05-1033	IGHV3-94*01_S6036	IGHD6-36*01	IGHJ4-3*01	100	100	100	CARDYSGSWINYW	13	Trimer	neg
A05-1034	IGHV3-NL_19*01_S9323	IGHD3-41*01	IGHJ5-5*01	100	100	100	CARDHRDTIFGLVIGLNPNSLDVW	24	Stem	IgM
A05-1035	IGHV4-NL_37*01_S0997	IGHD3-18*01	IGHJ2*01_S5087	99.638	100	100	CARDSYYGSGYHYWYFDIW	19	Trimer	neg
A05-1036	IGHV4-NL_18*01_S2968	IGHD2-13*01	IGHJ3-2*01	100	100	100	CASWLFW	7	Trimer	neg
A05-1037	IGHV2-7*02_S4285	IGHD3-17*01	IGHJ6-6*01_S0171	98.208	100	100	CARGGLRGVYGLDSW	15	Head	neg
A05-1038	IGHV4-149*01_S9501	IGHD3-18*01	IGHJ4-3*01	98.188	100	95	CAREEGFMVLDFW	13	Stem	IgM
A05-1039	IGHV2-7*02_S4285	IGHD1-3*01	IGHJ4-3*01	100	100	100	CARGYYSWNDGYYFDYW	17	Trimer	IgM
A05-1040	IGHV4-149*01_S9501	IGHD6-36*01	IGHJ4-3*01_S9191	100	100	100	CAREGARIAAAVDYYW	16	Trimer	IgM
A05-1041	IGHV4-NL_27*01_S6960	IGHD3-41*01	IGHJ3-2*01	100	100	100	CASSRRITIFGLVIIGAFDFW	21	Stem	IgM
A05-1042	IGHV4-NL_27*01_S6960	IGHD3-16*01	IGHJ5-4*02	100	100	100	CARVVVITSWFDVW	14	Trimer	IgM
A05-1043	IGHV3-NL_11*01_S3004	IGHD2-12*01	IGHJ1-1*01	97.037	95.652	96.667	CASGGNFVVVFTVYEYFEFW	20	Stem	IgM
A05-1044	IGHV3-187*02	IGHD6-38*01	IGHJ4-3*01	100	91.667	100	CTRPGIGSWSWEYYFDYW	18	Trimer	IgM
A05-1045	IGHV2-69*01_S7497	IGHD3-17*01	IGHJ4-3*01	100	94.737	100	CARVNWGDYDESFDYW	16	Trimer	IgG
A05-1046	IGHV3-76*02_S7408	IGHD2-11*01	IGHJ4-3*01	100	100	100	CAKDVNTVLVEGDYW	15	Trimer	IgG
A05-1047	IGHV4-149*01_S9501	IGHD3-18*01	IGHJ4-3*01	98.913	100	100	CAREEGFMVLDYW	13	Trimer	neg
A05-1048	IGHV3-141*02_S3017	IGHD4-24*01	IGHJ1-1*01	100	100	100	CAKDIGLRTPAEYFEFW	17	Trimer	IgG
A05-1049	IGHV4-149*01_S9501	IGHD2-13*01	IGHJ5-5*02	100	100	100	CAREQHTVVIVAASSPTPKRDVW	23	Trimer	neg
A05-1050	IGHV3-76*01_S1557	IGHD5-32*01_S0995	IGHJ5-4*02	94.545	100	100	CARGESGDWFDVW	13	Trimer	IgM
A05-1051	IGHV3-88*01_S7698	IGHD3-15*01	IGHJ4-3*01	94.245	100	100	CVTPRGRGGSGWVLGNW	17	Trimer	IgM
A05-1052	IGHV5-157*02_S3096	IGHD6-33*01_S4467	IGHJ1-1*01	100	90	96.296	CAKDRDSNNYGYFDFW	16	Head	IgG
A05-1053	IGHV5-157*02_S3096	IGHD6-33*01_S4467	IGHJ1-1*01	100	90	96.296	CAKDRDSNNYGYFDFW	16	Head	neg
A05-1054	IGHV2-7*02_S4285	IGHD3-17*01	IGHJ3-2*01	99.642	100	100	CARGGYWGDYGDAFDFW	17	Head	IgG
A05-1055	IGHV1-NL_2*01_S3964	IGHD6-34*01	IGHJ4-3*01_S9191	100	100	100	CARSYSSWSGVFYYW	15	Trimer	neg
A05-1056	IGHV4-NL_27*01_S6960	IGHD2-14*02_S0100	IGHJ5-4*02	100	100	100	CARGSVVNWFDVW	13	Trimer	IgG
A05-1057	IGHV3-NL_1*01_S4331	IGHD5-32*01_S0995	IGHJ4-3*01	100	100	100	CTTRGYSGYSIVDYW	15	Head	IgM
A05-1058	IGHV3-94*01_S6036	IGHD4-24*01	IGHJ4-3*01	100	100	100	CARSDYGSFDYW	12	Trimer	IgM
A05-1059	IGHV5-15*01_S0175	IGHD3-41*01	IGHJ1-1*01	100	100	100	CAKSAYLDWLFFEFW	15	Trimer	IgG
A05-1060	IGHV4-NL_27*01_S6960	IGHD3-41*01	IGHJ5-4*02	97.81	100	96.774	CARLTVPIFGLALYNWIDVW	20	Trimer	IgM
A05-1061	IGHV3-28*01_S5426	IGHD2-13*01	IGHJ4-3*01_S9191	100	100	100	CAGDRTHCSDSGCSAEGLYYYW	22	Trimer	IgM
A05-1062	IGHV4-NL_31*01_S1635	IGHD6-36*01	IGHJ4-3*01_S9191	100	100	100	CASDRGIAAAGTRYYFYYW	19	Trimer	IgM
A05-1063	IGHV5-15*01_S8661	IGHD1-5*01	IGHJ4-3*01	97.455	100	96	CAKGGSWNYVGNYFDSW	17	Head	IgM
A05-1064	IGHV4-NL_27*01_S7150	IGHD3-41*01	IGHJ3-2*01	98.54	100	100	CAAQPVRRGRYYNIWTGLDAFDFW	24	Trimer	IgM
A05-1065	IGHV4-NL_1*01_S5937	IGHD4-24*01	IGHJ6-6*01_S0171	93.431	100	93.103	CARWSHYGSSYGLDSW	16	Stem	IgM
A05-1066	IGHV4-NL_27*01_S6960	IGHD3-41*01	IGHJ4-3*01	95.636	92	100	CARGGTGYNIWTAFYFNW	18	Head	IgG
A05-1067	IGHV2-69*01_S7497	IGHD3-18*01	IGHJ4-3*01	100	100	100	CARVPPYYYGSGYLHHRYFDYW	22	Trimer	IgM
A05-1068	IGHV5-157*02_S3096	IGHD3-41*01	IGHJ4-3*01_S9191	100	100	100	CAKVDGLVYYYW	12	Trimer	IgM
A05-1069	IGHV4-174*02_S7573	IGHD4-23*01	IGHJ4-3*01_S9191	99.275	100	100	CARERYSNYDSYFYYW	16	Trimer	IgM
A05-1070	IGHV4-150*01_S0751	IGHD3-41*01	IGHJ5-4*02	98.54	95	100	CARLPRVTKFGLVVRGNWFDVW	22	Stem	neg
A05-1071	IGHV3-76*01_S1557	IGHD5-32*01_S0995	IGHJ5-4*02	98.182	100	100	CARGESGDWFDVW	13	Trimer	IgM
A05-1072	IGHV3-34*01_S6135	IGHD2-10*01	IGHJ4-3*01	100	100	100	CAREEYKNDYW	11	Trimer	IgM
A05-1073	IGHV3-50*01_S8418	IGHD4-24*01	IGHJ1-1*01	100	100	100	CMARKATTSPYFEFW	15	Trimer	IgM
A05-1074	IGHV4-NL_33*01_S9588	IGHD6-34*01	IGHJ4-3*01_S9191	96.739	100	100	CARSIAAGLGDYYW	14	Trimer	IgM
A05-1075	IGHV4-NL_27*01_S6960	IGHD2-12*01	IGHJ2*01_S5087	100	100	100	CARDPSLEYCSGIYCYHYWYFDIW	24	Trimer	IgG
A05-1076	IGHV4-NL_27*01_S7150	NA	IGHJ5-4*02	94.624	NA	100	CAREGDVW	8	Head	IgM
A05-1077	IGHV4-NL_31*01_S1635	IGHD2-13*01	IGHJ5-4*02	100	100	100	CASGHTVVIVAARGNWFDVW	20	Trimer	neg
A05-1078	IGHV3-36*01_S1803	IGHD6-38*01	IGHJ4-3*01	98.556	100	100	CARHVTGGGWSPFWYW	16	Trimer	IgM
A05-1079	IGHV4-NL_1*01_S5937	IGHD3-41*01	IGHJ5-4*02	99.638	100	100	CARDYNIWTGDLTHNWFDVW	20	Head	IgM
A12-1001	IGHV4-NL_41*01_S3173	IGHD1-5*01	IGHJ1-1*01	97.81	100	91.304	CAASLTGTTRYFLFW	15	Trimer	IgG
A12-1002	IGHV4-NL_18*01_S3907	IGHD3-19*02_S4720	IGHJ4-3*01_S9191	96.337	91.667	95.652	CASWIDYIHFSYW	13	Stem	IgM
A12-1003	IGHV3-NL_18*01_S0868	NA	IGHJ5-5*01	98.913	NA	100	CTPHSLDVW	9	Stem	IgG
A12-1004	IGHV3-NL_4*01_S9668	IGHD2-10*01	IGHJ5-4*02	96	100	96.774	CAGVSSIYNWFDVW	14	Stem	IgG
A12-1005	IGHV3-NL_1*01_S3438	IGHD3-41*01_S8240	IGHJ5-5*01	96.377	100	100	CARDSAFYSLDVW	13	Trimer	IgG
A12-1006	IGHV4-NL_18*01_S3907	IGHD1-3*01	IGHJ4-3*01_S9191	100	100	100	CAREDSWNDWFYYW	14	Trimer	IgM
A12-1007	IGHV4-NL_42*01_S6932	IGHD4-23*01	IGHJ4-3*01_S9191	97.08	100	96.429	CARQEYSNYFYYW	13	Trimer	IgM
A12-1008	IGHV4-NL_27*01_S6960	IGHD3-41*01	IGHJ5-4*02	100	89.474	100	CARVPGTIFSLVTRYNWFDVW	21	Stem	IgM
A12-1009	IGHV4-NL_1*01_S5937	IGHD2-11*01	IGHJ6-6*01_S0171	99.638	100	100	CARDTSEYCTGSGCYGLDSW	20	Trimer	IgM
A12-1010	IGHV4-174*02_S7573	IGHD6-34*01	IGHJ4-3*01_S9191	94.853	100	95.455	CAKVVNIAAGLPLYYW	16	Trimer	IgG
A12-1011	IGHV4-NL_5*01_S2634	IGHD1-8*01	IGHJ6-6*01_S0171	100	94.444	100	CARLPRIVGTTSGLDSW	17	Trimer	IgM
A12-1012	IGHV4-NL_18*01_S3907	IGHD3-18*01	IGHJ5-5*01	99.27	89.474	100	CARHAFYDSAYYPYNSLDVW	20	Trimer	IgG
A12-1013	IGHV3-50*01	IGHD3-16*01	IGHJ5-4*02	100	100	100	CARGRFYSGSNNWFDVW	17	Trimer	IgM
A12-1014	IGHV1-84*01_S4048	IGHD3-41*01_S1524	IGHJ6-6*01_S0171	97.464	90.476	100	CATEGRRLQYFQWLPSHYGLDSW	23	Trimer	IgG
A12-1015	IGHV4-149*01_S1992	IGHD6-33*01	IGHJ4-3*01_S9191	98.54	100	100	CARVGSAAGSW	11	H+S	IgM
A12-1016	IGHV4-NL_17*01_S4099	IGHD3-41*01	IGHJ6-6*01_S0171	100	93.103	100	CARGRSVLQYFHWLLYNDGLDSW	23	Stem	neg
A12-1017	IGHV3-76*02_S3650	IGHD5-32*01	IGHJ6-6*01_S0171	97.436	100	100	CAKDRRDSVYYGLDSW	16	Trimer	IgG
A12-1018	IGHV3-76*02_S3650	IGHD3-18*01	IGHJ5-4*02	97.436	100	100	CAKDYDGYGKYDWFDVW	17	Trimer	IgG
A12-1019	IGHV3-NL_17*01_S8569	IGHD2-14*02_S1717	IGHJ4-3*01_S9191	95.745	82.143	95.238	CTTDRGYCYGRVCYGPYCW	19	Head	IgG
A12-1020	IGHV1-84*01_S2078	IGHD5-27*01	IGHJ5-4*02	100	100	100	CARDSGYSGYFGRGTGFDVW	20	Trimer	IgM
A12-1021	IGHV4-79*01_S6884	IGHD3-18*01	IGHJ4-3*01_S9191	96.774	100	100	CARDDSGYYTPHYW	14	Trimer	IgG
A12-1022	IGHV3-NL_1*01_S3438	IGHD2-12*01	IGHJ5-4*02	96.727	88.889	100	CARVGLYCRGSYCYAAPYNWFDVW	24	Trimer	IgG
A12-1023	IGHV3-76*02_S3650	IGHD3-41*01_S8240	IGHJ5-5*01	100	100	100	CAKIPKYYNFWSGYHNSLDVW	21	Trimer	IgM
A12-1024	IGHV4-72*01	IGHD6-36*01	IGHJ6-6*01_S0171	96.416	85.714	96.774	CARHWGSVATSGDYGLDSW	19	Trimer	IgM
A12-1025	IGHV1-84*01_S2078	IGHD6-33*01	IGHJ4-3*01_S9191	95.636	100	100	CARGLYSSGWTYSGYFYYW	19	Trimer	IgG
A12-1026	IGHV4-NL_5*01_S2634	IGHD6-39*01	IGHJ5-4*02	100	100	100	CASPGYSSSYFAYNWFDVW	19	Trimer	IgM
A12-1027	IGHV4-149*01_S9501	IGHD1-2*01	IGHJ3-2*01	93.066	100	100	CARPRGGERTLDFW	14	Head	IgM
A12-1028	IGHV4-NL_36*01_S5320	IGHD3-41*01	IGHJ5-5*01	100	100	100	CAKDRPLSFVLQPQGTSLDVW	21	Trimer	IgM
A12-1029	IGHV3-NL_1*01_S3438	IGHD2-12*01	IGHJ4-3*01_S9191	98.188	92.593	100	CARDSIEVVVTAMPDYW	17	Trimer	IgM
A12-1030	IGHV1-170*01_S3055	IGHD2-14*02_S0040	IGHJ4-3*01_S9191	97.455	95.455	100	CARGSRDCRGTYCYGTYFYYW	21	Trimer	IgG
A12-1031	IGHV3-NL_1*01_S3438	IGHD3-17*01	IGHJ6-6*01_S0171	97.455	100	100	CARGGYWGDYFVFYGLDSW	19	Trimer	IgG
A12-1032	IGHV3-50*01	IGHD3-41*01_S8240	IGHJ3-2*01	100	100	100	CARGLGLQFLEWLSYDAFDFW	21	Stem	IgM
A12-1033	IGHV4-NL_27*01_S6960	IGHD2-14*02_S1717	IGHJ3-2*01	100	100	100	CARDRELGYCSGGVCYEMGAFDFW	24	Trimer	IgM
A12-1034	IGHV2-7*02_S4285	IGHD3-41*01_S8240	IGHJ3-2*01	98.929	100	100	CARGGGITIFGVVIDAFDFW	20	Stem	IgG
A12-1035	IGHV2-118*01_S2278	IGHD3-17*01	IGHJ5-5*01	97.482	100	96.774	CVRMRWGDFDKSLDVW	16	Trimer	IgG
A12-1036	IGHV4-NL_37*01_S0997	IGHD3-16*01	IGHJ6-6*01_S0171	100	100	100	CARDAGRHYYSGSYYTDRRYGLDSW	25	Trimer	pos
A12-1037	IGHV4-NL_25*01_S9955	IGHD2-11*01	IGHJ5-5*01	95.324	100	100	CARALSILASSLDVW	15	Trimer	IgM
A12-1038	IGHV4-NL_37*01_S0997	IGHD4-23*01	IGHJ5-4*02	100	100	100	CARAGRTVPLYNWFDVW	17	Trimer	IgM
A12-1039	IGHV4-NL_27*01_S0456	IGHD2-9*01	IGHJ5-5*01	97.464	100	100	CARKRLGDNSLDVW	14	Trimer	IgM
A12-1040	IGHV3-73*01_S6942	IGHD2-11*01	IGHJ5-5*01	100	100	100	CTRDITYCTGSGCHNSLDVW	20	Trimer	neg
A12-1041	IGHV3-88*02_S3924	IGHD5-32*01	IGHJ6-6*01_S0171	99.27	100	100	CSWGYSNGYYGLDSW	15	Trimer	IgM
A12-1042	IGHV7-86*01_S0630	IGHD3-41*01	IGHJ6-6*01_S0171	98.524	90.909	100	CARGGLQYFHWLTYGLDSW	19	Stem	IgG
A12-1043	IGHV1-138*02_S0669	IGHD6-33*01	IGHJ4-3*01_S9191	99.262	94.118	95.238	CASRISAAGDYCW	13	Stem	IgG
A12-1044	IGHV1-138*01_S0032	IGHD6-34*01	IGHJ4-3*01_S9191	96.739	88.235	100	CARGAGYDSWSGFYYW	16	Trimer	IgG
A12-1045	IGHV3-141*02_S4949	IGHD3-18*01	IGHJ5-5*01	95.556	96.154	100	CARKAGWTNYYDSGYYTEGNSLDVW	25	Head	IgG
A12-1046	IGHV3-NL_2*01_S0144	IGHD6-35*01	IGHJ4-3*01_S9191	95.29	85.714	100	CVKDPFADIAADLGLYW	17	Trimer	IgM
A12-1047	IGHV4-NL_13*01_S4727	IGHD2-9*01	IGHJ5-4*02	100	100	100	CARDSGRYCTSTTCYVRYNWFDVW	24	Trimer	IgM
A12-1048	IGHV4-149*01_S9501	IGHD1-5*01	IGHJ1-1*01	93.116	92.857	100	CARDRNNWNYMENFEFW	17	Trimer	neg
A12-1049	IGHV2-69*01_S0779	IGHD3-41*01_S8240	IGHJ5-4*02	100	100	100	CARVPVYNFWSGYSNWFDVW	20	Trimer	IgM
A12-1050	IGHV4-NL_36*01_S8200	IGHD1-5*01	IGHJ5-4*02	100	100	100	CARKGYNWNYLSWFDVW	17	Trimer	IgM
A07-1001	IGHV3-152*01_S7388	IGHD2-10*01_S8741	IGHJ5-4*02	100	100	100	CARVYCSGTYCSQYNWFDVW	20	Trimer	IgM
A07-1002	IGHV4-NL_36*01_S8200	IGHD4-24*01	IGHJ4-3*01	98.893	100	100	CAFHYGRIPPYW	12	Trimer	IgG
A07-1003	IGHV3-NL_1*01_S5561	IGHD3-41*01	IGHJ4-3*01	100	91.304	100	CTRGEEGGLLQYFHWLRGYFDYW	23	Stem	IgG
A07-1004	IGHV4-NL_17*01_S4099	IGHD3-41*01_S1308	IGHJ5-5*02	100	92.857	100	CARDLGVLQYFHWLLPSYNSLDVW	24	Trimer	neg
A07-1005	IGHV4-NL_28*01_S1005	IGHD2-10*01	IGHJ4-3*01	83.764	100	92	CARRTSQSYFDIW	13	Trimer	neg
A07-1006	IGHV3-NL_17*01_S4250	IGHD2-10*01_S8741	IGHJ5-4*02	95.745	100	96.296	CTTDAIVVLGGWFAVW	16	Trimer	IgM
A07-1007	IGHV3-76*01_S9591	IGHD3-41*01_S8240	IGHJ5-5*01	100	100	100	CAREKGNTIFGVVIPLNSLDVW	22	Stem	neg
A07-1008	IGHV4-79*01	IGHD3-41*01_S8240	IGHJ5-4*02	97.842	100	100	CARVGSDYNFWSGYFFGWFDVW	22	Trimer	IgG
A07-1009	IGHV4-NL_21*01_S4478	IGHD3-18*01	IGHJ5-4*03	97.842	89.474	100	CARGLYYGSNYYRDRFDVW	19	Trimer	IgG
A07-1010	IGHV1-60*01_S7772	IGHD5-32*01_S0995	IGHJ5-4*03	95.273	100	100	CARAGTVWGDYGLDSW	16	Head	IgG
A07-1011	IGHV5-157*02_S3096	IGHD5-32*01	IGHJ4-3*01	100	100	100	CAKGGIDW	8	Trimer	IgM
A07-1012	IGHV1-60*01_S7772	IGHD6-36*01	IGHJ6-6*01_S0171	100	100	100	CARVGGSWSYYGLDSW	16	H+S	IgM
A07-1013	IGHV3-NL_19*01_S1690	IGHD5-27*01	IGHJ5-4*02	97.509	100	100	CTTVYSAW	8	Head	IgG
A07-1014	IGHV4-NL_16*01_S2138	IGHD6-34*01	IGHJ6-6*01_S0171	91.398	83.333	100	CARDAQHHSTWFAGLDSW	18	Trimer	IgG
A07-1015	IGHV4-NL_17*01_S6249	IGHD1-1*01	IGHJ5-4*02	95.668	100	96.774	CARTGTMFYNWFGVW	15	Head	IgG
A07-1016	IGHV4-NL_27*01_S1515	IGHD1-5*01	IGHJ5-5*01	100	100	100	CAAPGTTYSLDVW	13	Stem	IgM
A07-1017	IGHV4-NL_9*01_S4804	IGHD4-24*01	IGHJ4-3*01	100	100	100	CAREVDGSNLFDYW	14	Trimer	IgM
A07-1018	IGHV4-NL_5*01_S3185	IGHD3-41*01_S1308	IGHJ3-2*01	100	91.667	100	CARDQGYNIFTGYYPNDAFDFW	22	Trimer	neg
A07-1019	IGHV4-NL_4*01_S4619	IGHD3-18*01	IGHJ4-3*01	97.07	100	100	CAKKDYGSGYYRDYW	15	Head	IgG
A07-1020	IGHV5-15*01_S0175	IGHD3-41*01	IGHJ5-4*03	99.638	92	100	CAKERTYYNIFTGYPYNRFDVW	22	Trimer	neg
A07-1021	IGHV4-72*01	IGHD1-4*01	IGHJ6-6*01_S0171	94.624	100	100	CARHGWNSWSVGDYGLDSW	19	Trimer	IgM
A07-1022	IGHV4-NL_25*01_S1514	IGHD2-10*01_S8741	IGHJ4-3*01	100	100	100	CARDEGSGTYGFDYW	15	Trimer	IgM
A07-1023	IGHV4-117*01_S2181	IGHD4-24*01	IGHJ4-3*01	99.642	100	92.593	CARDPGDYGSGYLDCW	16	Head	IgG
A07-1024	IGHV4-149*01_S4098	IGHD4-23*01	IGHJ4-3*01	98.188	100	95.652	CAIDHTFNYW	10	Head	IgG
A07-1025	IGHV4-79*01	IGHD3-16*01	IGHJ5-4*02	97.491	100	100	CARDSFTNLNWFDVW	15	Trimer	IgG
A07-1026	IGHV4-NL_16*01_S2138	IGHD3-41*01_S8240	IGHJ4-3*01	100	100	100	CARETGITIFGVVIRYYFDYW	21	Stem	IgM
A07-1027	IGHV4-174*02_S7573	IGHD3-18*01	IGHJ5-4*02	98.905	94.444	100	CARFNYYGGGFVVW	14	Trimer	neg
A07-1028	IGHV3-94*01	IGHD6-36*01	IGHJ4-3*01	97.426	93.333	100	CATSGSWNTFDYW	13	Head	IgG
A07-1029	IGHV4-NL_22*01_S9255	IGHD3-41*01	IGHJ4-3*01	100	92.308	100	CARGPQYYNIFTGYSIPQYFDYW	23	Trimer	neg
A07-1030	IGHV3-NL_10*02_S8522	IGHD3-41*01_S8240	IGHJ6-6*01_S0171	100	100	100	CAKDLGITIFGVVITSYGLDSW	22	Stem	neg
A07-1031	IGHV4-NL_1*01_S8520	IGHD3-16*01	IGHJ4-3*01	97.81	93.333	100	CARHDTSVSYYTLDYW	16	Trimer	IgM
A07-1032	IGHV3-NL_11*01_S7293	IGHD3-41*01	IGHJ5-4*03	100	90.476	100	CAKDRAVLQYFHWLRHNRFDVW	22	Stem	neg
A07-1033	IGHV4-149*01_S0794	IGHD6-33*01	IGHJ4-3*01	92.963	93.333	100	CAQDQPGIGAATFPSW	16	Trimer	IgG
A07-1034	IGHV4-67*01_S1867	IGHD1-8*01	IGHJ4-3*01	97.834	91.667	100	CARFLLGTTKPGDYW	15	Head	IgG
A07-1035	IGHV4-NL_5*01_S6960	IGHD4-24*01	IGHJ5-4*02	97.5	100	100	CARSTVAARWFDVW	14	Trimer	IgG
A07-1036	IGHV4-67*01_S1867	IGHD1-2*01	IGHJ4-3*01	94.909	100	100	CAINWNRDDFDYW	13	Head	IgG
A07-1037	IGHV7-86*01	IGHD3-41*01	IGHJ6-6*01_S0171	100	100	100	CARHLIYYNILLGLDSW	17	Trimer	IgM
A07-1038	IGHV4-NL_16*01_S2138	IGHD3-41*01	IGHJ4-3*01	98.913	91.304	100	CARVKFYNIFTGYFPPYFDYW	21	Head	neg
A07-1039	IGHV4-NL_27*01_S6960	IGHD6-36*01	IGHJ4-3*01	97.436	100	100	CARYSGNSAIRHFDYW	16	Trimer	IgM
A07-1040	IGHV3-NL_10*02_S8522	IGHD3-41*01	IGHJ6-6*01_S0171	100	92.308	100	CAKDRGITIFSLVIMSLDGLDSW	23	Stem	IgM
A07-1041	IGHV3-NL_10*02_S8522	IGHD3-41*01_S8240	IGHJ6-6*01_S0171	100	100	100	CAKDNGLTIFGVVIPRYGLDSW	22	Stem	neg
A07-1042	IGHV4-NL_28*01_S1005	IGHD3-18*01	IGHJ4-3*01	96.31	100	100	CARRGQYGTGSDYW	14	Head	IgM
A07-1043	IGHV3-141*01_S3493	IGHD6-33*01	IGHJ5-5*02	96.364	100	100	CARGGSGWTGFFW	13	Trimer	IgG
A07-1044	IGHV4-NL_16*01_S2138	IGHD1-8*01	IGHJ4-3*01	97.133	100	95.833	CARDSERGTFDYW	13	Head	IgG
A07-1045	IGHV4-79*01	IGHD3-41*01_S8240	IGHJ6-6*01_S0171	99.283	100	100	CARDKDYNFWSGYYTKYGLDSW	22	Trimer	IgG
A07-1046	IGHV3-76*01_S9591	IGHD1-4*01	IGHJ6-6*01_S0171	98.551	100	93.103	CARDLRHNNRPRYGFNSW	18	Trimer	IgG
A07-1047	IGHV3-NL_10*02_S8522	IGHD3-41*01_S8240	IGHJ4-3*01	100	100	100	CAKAGGRTIFGVVSILYYFDYW	22	Stem	IgG
A07-1048	IGHV3-127*01	IGHD4-24*01	IGHJ4-3*01	100	100	100	CTSAYGSGYVSGGYW	15	Head	IgM
A07-1049	IGHV1-138*01_S8860	IGHD3-41*01_S8240	IGHJ5-4*03	96.377	100	96.296	CARGGYNFFTGDPTVRFDVW	20	Stem	IgG
A07-1050	IGHV1-138*01_S8860	IGHD5-28*01_S4021	IGHJ6-6*01_S0171	100	100	100	CARGRHIIATVWDYYGLDSW	20	Stem	neg
A07-1051	IGHV4-NL_12*01_S6471	IGHD1-4*01	IGHJ4-3*01	96.377	100	100	CASQVITWNNLFDYW	15	Head	IgG
A07-1052	IGHV4-NL_5*01_S0908	IGHD2-9*01	IGHJ4-3*01	96.416	81.25	100	CARDNWTTTTTYW	13	Trimer	IgG
A07-1053	IGHV4-79*01	IGHD3-17*01	IGHJ4-3*01	98.535	100	100	CATYWGDYDYFDYW	14	Trimer	IgG
A07-1054	IGHV4-NL_36*01_S0936	IGHD4-24*01	IGHJ5-4*03	97.445	100	92.857	CARQQGYGSKEDRFDVW	17	Trimer	pos
A07-1055	IGHV3-NL_10*02_S8522	IGHD3-41*01_S8240	IGHJ6-6*01_S0171	100	100	100	CAKELGVTIFGVVITHYGLDSW	22	Stem	IgG
A07-1056	IGHV3-76*02_S4190	IGHD3-41*01_S1308	IGHJ6-6*01_S0171	100	92.593	100	CAKVYGYYNIFTGYYPNYGLDSW	23	Trimer	neg
A07-1057	IGHV3-NL_11*01_S7293	IGHD6-34*01	IGHJ4-3*01	92.727	92.593	94.444	CAKGTYSSWSLDYW	14	Trimer	neg
A07-1058	IGHV4-NL_5*01_S0908	IGHD2-10*01_S8741	IGHJ5-4*02	97.464	100	100	CASYCSGTYCFYWYNWFDVW	20	Trimer	IgM
A07-1059	IGHV3-NL_11*01_S7293	IGHD3-41*01	IGHJ5-4*03	100	91.667	100	CAKGTGTTTTTIFSLVIIRYNRFDVW	26	Trimer	IgG
A07-1060	IGHV4-NL_5*01_S6960	IGHD1-6*01	IGHJ5-5*01	100	100	100	CARVSGWNGYNSLDVW	16	Stem	IgM
A07-1061	IGHV3-50*01_S6687	IGHD2-9*01	IGHJ4-3*01	100	95.455	100	CARVLRYCISTTCSTW	16	Trimer	neg
A07-1062	IGHV3-NL_10*02_S8522	IGHD6-35*01	IGHJ4-3*01	100	100	100	CAKIGPAGDYW	11	Trimer	IgM
A07-1063	IGHV3-141*01_S3493	IGHD2-12*01	IGHJ4-3*01	91.667	87.5	100	CARDRRCSGIQCYAGLLYW	19	Trimer	IgG
A07-1064	IGHV3-NL_10*02_S8522	IGHD3-41*01_S8240	IGHJ6-6*01_S0171	100	100	100	CAKDVGFEIFGVVITRGGLDSW	22	Stem	IgM
A07-1065	IGHV5-15*01_S0175	IGHD1-1*01	IGHJ3-2*01	96.703	100	96.552	CAKAGTTGRWFDGFDFW	17	Head	IgM
A07-1066	IGHV4-NL_1*02_S2201	IGHD3-15*01	IGHJ4-3*01	97.07	100	96.429	CARGDWMITVPGFPYYFDSW	20	Head	IgG
A07-1067	IGHV4-NL_13*01_S9273	IGHD5-29*01	IGHJ4-3*01	97.849	91.667	100	CASDRGTVTTNYFDYW	16	Trimer	IgG
A07-1068	IGHV4-NL_5*01_S6960	IGHD5-27*01	IGHJ4-3*01	98.227	100	100	CARDRDSGYSTLDYW	15	Trimer	neg
A09-1001	IGHV3-NL_17*01_S8569	IGHD3-41*01_S8240	IGHJ4-3*01_S9191	95.39	100	100	CTADGLQFLEWVLHFYYW	18	Trimer	IgG
A09-1002	IGHV4-NL_17*01_S4099	IGHD3-41*01	IGHJ5-4*02	100	91.304	100	CARDINIFTGYYRHWFDVW	19	Stem	IgM
A09-1003	IGHV4-NL_18*01_S3907	IGHD6-33*01	IGHJ5-4*02	92.336	92.308	100	CARPLSTGWSGHHW	14	Trimer	IgM
A09-1004	IGHV4-67*01_S5014	IGHD3-41*01,IGHD3-41*01_S1308	IGHJ5-4*02	100	91.667	100	CARQGVLQYFHWLPSNWFDVW	21	Trimer	IgG
A09-1005	IGHV4-67*01_S5014	IGHD3-41*01	IGHJ6-6*01_S0171	100	93.103	100	CARQAYYNIFTGYYMPSPGGLDSW	24	Trimer	IgM
A09-1006	IGHV4-NL_27*01_S6960	IGHD2-11*01,IGHD2-11*01_S1259,IGHD3-16*01	IGHJ4-3*01_S9191	100	100	100	CARAGSSYYFYYW	13	Trimer	IgM
A09-1007	IGHV4-NL_17*01_S4099	IGHD3-41*01	IGHJ3-2*01	100	92.308	96.667	CARDRGRLQYFHWLLWDDAFDFW	23	Stem	IgM
A09-1008	IGHV4-NL_17*01_S4099	IGHD3-41*01	IGHJ6-6*01_S0171	100	92	100	CARDYNIFTGYYLNGLDSW	19	Stem	IgM
A09-1009	IGHV3-76*01_S9500	IGHD3-41*01,IGHD3-41*01_S1308	IGHJ6-6*01_S0171	98.913	90.909	100	CARDYSYNIFTGYPNYGLDSW	21	Stem	IgM
A09-1010	IGHV3-50*01	IGHD3-41*01,IGHD3-41*01_S1308	IGHJ5-4*02	100	90.476	100	CARDGVLQYFHWVIYNWFDVW	21	Stem	pos
A09-1011	IGHV3-NL_9*01_S8820	IGHD3-41*01,IGHD3-41*01_S1308	IGHJ6-6*01_S0171	100	90.476	100	CASSRNYNIFTGYYYGLDSW	20	Head	IgM
A09-1012	IGHV4-NL_1*01_S5937	IGHD3-17*01	IGHJ4-3*01_S9191	96.739	100	100	CARDVNWGDYPSLYYW	16	Head	IgG
A09-1013	IGHV4-NL_33*01_S9199	IGHD3-41*01,IGHD3-41*01_S1308	IGHJ3-2*01	100	92.308	100	CARESPVLQYFHWLFNAFDFW	21	H+S	IgG
A09-1014	IGHV4-NL_18*01_S3907	IGHD6-33*01	IGHJ5-5*01	95.185	100	100	CARHSSGWYNSLDVW	15	Trimer	IgG
A09-1015	IGHV4-144*01_S3590	IGHD5-32*01	IGHJ5-4*02	100	100	100	CARDLRGIQWVRSYNWFDVW	20	Stem	neg
A09-1016	IGHV4-67*01_S5014	IGHD3-41*01_S8240,IGHD5-29*01,IGHD5-32*01	IGHJ5-4*02	92.086	100	100	CVRRRMGMFWGNWFDVW	17	Trimer	IgG
A09-1017	IGHV5-15*01_S9061	IGHD3-41*01,IGHD3-41*01_S1308	IGHJ6-6*01_S0171	97.101	92.857	96.154	CAKEFSTGYGLDSW	14	Head	IgG
A09-1018	IGHV2-69*01_S8990	IGHD3-41*01,IGHD3-41*01_S1308	IGHJ5-4*02	99.281	91.304	100	CARGYYNIFTGWVNWFDVW	19	Trimer	IgM
A09-1019	IGHV4-174*02_S7573	IGHD2-11*01_S1259	IGHJ5-4*02	100	100	100	CASVEYCTGSGCYGGVWFDVW	21	Trimer	IgM
A09-1020	IGHV4-NL_10*01_S8809	IGHD3-41*01	IGHJ6-6*01_S0171	100	92.857	100	CARDLPWDYNIFTGYYTNYGLDSW	24	Stem	neg
A09-1021	IGHV5-157*01_S5960	IGHD3-15*01	IGHJ1-1*01	98.54	95	96.667	CAKSPKSYYEDDDGLVRYFEYFELW	25	Head	IgG
A09-1022	IGHV3-5*01_S1720	IGHD3-41*01	IGHJ5-5*01	99.636	92.308	100	CAKGDGGYNIFTGYYTADNSLDVW	24	Trimer	IgM
A09-1023	IGHV4-149*01_S1992	IGHD2-14*02_S1717	IGHJ4-3*01_S9191	98.168	100	100	CARERGAPMDCSGGVCYGGYYFYYW	25	Trimer	IgM
A09-1024	IGHV3-NL_17*01_S0121	IGHD1-6*01	IGHJ4-3*01_S9191	94.946	92.308	100	CTPQYNWNHAVGYW	14	Stem	IgM
A09-1025	IGHV1-138*02_S0669	IGHD3-41*01,IGHD3-41*01_S1308,IGHD3-41*01_S1524	IGHJ6-6*01_S0171	99.275	100	100	CARGRGVLQYFHDYGLDSW	19	Stem	IgG
A09-1026	IGHV3-141*01_S6479	IGHD3-16*01	IGHJ3-2*01	97.802	100	100	CARRYYSGSVNDAFDFW	17	Trimer	IgG
A09-1027	IGHV5-15*01_S9061	IGHD3-41*01,IGHD3-41*01_S1308	IGHJ5-4*02	97.794	89.474	100	CATAKRLQYFHWQNWFDVW	19	H+S	IgG
A09-1028	IGHV3-NL_1*01_S3438	IGHD3-41*01	IGHJ6-6*01_S0171	100	92.857	100	CARDKDYYNIFTGYYRGYGLDSW	23	Trimer	neg
A09-1029	IGHV4-NL_19*01_S4449	IGHD3-41*01,IGHD3-41*01_S1308	IGHJ5-4*02	100	91.304	100	CARAKGVLQYFHWLKEPNWFDVW	23	Stem	neg
A09-1030	IGHV4-NL_37*01_S0997	IGHD1-5*01	IGHJ4-3*01_S9191	97.445	100	92.593	CVRLETGTAYPYLYFW	16	Head	IgG
A09-1031	IGHV4-149*01_S9501	IGHD5-32*01_S0995	IGHJ3-2*01	100	100	100	CARAGDTAGTVSQAFDFW	18	Trimer	IgM
A09-1032	IGHV3-88*02_S4072	IGHD2-10*01_S8741,IGHD2-14*02_S0040,IGHD3-16*01	IGHJ4-3*01_S9191	96.39	100	95.833	CAHSGTPFFYW	11	Trimer	IgG
A09-1033	IGHV4-174*02_S7573	IGHD3-18*01,IGHD3-41*01,IGHD3-41*01_S1524	IGHJ4-3*01_S9191	97.101	100	100	CARDRHIFSGYYNNW	15	Stem	IgG
A09-1034	IGHV1-138*01_S0851	IGHD3-41*01_S8240	IGHJ5-4*02	100	100	100	CARGGSTIFGVVITSWFDVW	20	Stem	IgM
A09-1035	IGHV4-NL_42*01_S1512	IGHD3-41*01,IGHD3-41*01_S1308	IGHJ3-2*01	100	88.889	100	CASGTTIFSLVPHDAFDFW	19	Trimer	IgM
A09-1036	IGHV3-76*02_S3650	IGHD2-11*01,IGHD2-11*01_S1259	IGHJ5-4*02	93.066	95.238	100	CAKIPRWDCSGSGCYVW	17	Head	IgG
A09-1037	IGHV3-NL_17*01_S8569	IGHD6-33*01	IGHJ5-4*02	96.797	100	100	CTTVMTAAGTDNWFDVW	17	Trimer	IgG
A09-1038	IGHV4-174*02_S7573	IGHD3-41*01	IGHJ6-6*01_S0171	98.168	86.667	100	CARGYNNFFTGYYTNGLDSW	20	Trimer	IgG
A09-1039	IGHV4-NL_27*01_S1905	IGHD3-20*01	IGHJ4-3*01_S9191	99.283	100	100	CARDCISSICNGDYFYYW	18	Head	IgG
A09-1040	IGHV3-NL_11*01_S7825	IGHD1-8*01	IGHJ4-3*01_S9191	100	100	100	CAKEGGPREYW	11	Trimer	IgM
A09-1041	IGHV5-15*01_S9061	IGHD6-33*01	IGHJ6-6*01_S0171	97.826	100	93.103	CAKELYSSGWSVFYALGSW	19	Head	IgG
A09-1042	IGHV3-NL_12*02_S7497	IGHD5-28*01_S4021	IGHJ4-3*01_S9191	100	100	100	CTTGGYSYSYLEFGYYFYYW	20	Stem	IgM
A09-1043	IGHV4-NL_17*01_S4099	IGHD3-41*01_S8240	IGHJ6-6*01_S0171	100	100	100	CARTYYNFWSGYYSYYGLDSW	21	Trimer	IgG
A09-1044	IGHV4-NL_22*01_S9255	IGHD3-18*01	IGHJ5-4*02	96.057	85.714	100	CARESGAYYYESGYYSWFDVW	21	Head	IgG
A09-1045	IGHV4-NL_18*01_S3907	IGHD3-41*01,IGHD3-41*01_S1308	IGHJ5-4*02	100	90.476	100	CARHGITIFSLVPNWFDVW	19	Stem	IgG
A09-1046	IGHV4-NL_17*01_S6933	IGHD6-36*01	IGHJ4-3*01_S9191	100	100	100	CASDHPTSIAAGDW	14	Trimer	IgM
A09-1047	IGHV3-76*02_S3650	IGHD2-12*01	IGHJ6-6*01_S0171	96.703	100	96.97	CAKDSGIFTGYYGLDSW	17	Trimer	IgM
A09-1048	IGHV2-69*01_S0779	IGHD3-41*01_S8240	IGHJ3-2*01	100	100	100	CARLPRITIFGVVITGAFDFW	21	Stem	IgM
A09-1049	IGHV4-149*01_S9501	IGHD4-24*01	IGHJ4-3*01_S9191	94.891	100	96.296	CARSDGSSYLYYW	13	Head	IgG
A09-1050	IGHV4-NL_37*01_S0997	IGHD6-36*01	IGHJ2*01	97.08	100	93.939	CARMDSGSWLSYWHIDLW	18	Trimer	IgG
A09-1051	IGHV5-15*01_S5201	IGHD3-41*01,IGHD3-41*01_S1308	IGHJ6-6*01_S0171	100	90.476	96.97	CAKSVRYYNIFTGYSGLDSW	20	Head	neg
A09-1052	IGHV4-NL_17*01_S4099	IGHD1-1*01,IGHD1-3*01,IGHD1-4*01	IGHJ5-4*02	100	100	90.476	CARDWSAYSWNDVW	14	Trimer	neg
A09-1053	IGHV4-NL_27*01_S6960	IGHD3-41*01_S8240	IGHJ5-4*02	95.273	95.652	96.774	CARVGDNIFWSGYYPYNWFDVW	22	Trimer	IgG
A09-1054	IGHV3-88*02_S4072	IGHD2-14*02_S1717	IGHJ5-5*01	99.645	100	100	CARDSPRYCSGGVCYAVGYNSLDVW	25	Trimer	IgM
A09-1055	IGHV4-NL_33*01_S9199	IGHD5-32*01	IGHJ6-6*01_S0171	97.473	100	93.939	CARDRGGYSGFSYHALDSW	19	Trimer	IgG
A09-1056	IGHV3-50*01_S5503	IGHD3-41*01	IGHJ6-6*01_S0171	100	93.103	100	CAKEGYYNIFTGYYRYGLDSW	21	Trimer	neg
A09-1057	IGHV3-52*02_S4550	IGHD3-41*01,IGHD3-41*01_S1308	IGHJ5-5*01	100	91.667	100	CARNRFGLQYFHWLLRYNSLDVW	23	Stem	IgG
A09-1058	IGHV4-67*01_S5014	IGHD6-36*01	IGHJ4-3*01_S9191	99.638	100	100	CARSTRYSGSWNEGIYW	17	Trimer	IgG
A09-1059	IGHV5-15*01_S9061	IGHD3-41*01_S8240	IGHJ4-3*01_S9191	85.714	88.889	95	CTNSRTISGMVMTLYYW	17	Trimer	IgG
A09-1060	IGHV1-138*02_S0669	IGHD2-12*01,IGHD3-15*01,IGHD3-16*01	IGHJ5-5*01	100	100	100	CARSYFINSLDVW	13	Stem	neg
A09-1061	IGHV2-69*01_S8990	IGHD2-14*01	IGHJ4-3*01_S9191	100	96.429	100	CARAYCSGGVCYADYFYYW	19	Stem	IgM
A09-1062	IGHV4-174*02_S7573	IGHD3-17*01,IGHD5-27*01,IGHD5-32*01	IGHJ2*01	97.436	100	96.774	CARSVGWPPDWYLDLW	16	Head	IgG
A09-1063	IGHV3-NL_9*01_S8820	IGHD1-5*01	IGHJ1-1*01	95.956	100	92.593	CAISSNWNFFGYLDFW	16	Trimer	IgG
A09-1064	IGHV2-NL_1*01_S4605	IGHD3-15*01	IGHJ5-4*02	100	96.667	100	CARGGGITRMITGYYYFHNWFDVW	24	Stem	IgM
A09-1065	IGHV3-NL_17*01_S0121	IGHD3-41*01,IGHD3-41*01_S1308	IGHJ4-3*01_S9191	100	89.474	96.154	CTTATNIFTGYYLYYW	16	Trimer	IgM
A09-1066	IGHV4-NL_1*01_S5937	IGHD3-41*01,IGHD3-41*01_S1308	IGHJ2*01	100	90	100	CARGATIFSLVTYWYFDLW	19	Stem	IgM
A09-1067	IGHV4-NL_28*01_S0629	IGHD6-33*01	IGHJ1-1*01	96.679	100	96.296	CARLTSGWHGPYFEFW	16	Trimer	IgG
A09-1068	IGHV4-NL_33*01_S9199	IGHD1-5*01	IGHJ4-3*01_S9191	100	100	100	CARADVVELRYYW	13	Trimer	IgM
A09-1069	IGHV3-NL_11*01_S7825	IGHD6-39*01	IGHJ3-2*01	100	100	100	CAKKVGSSYDAFDFW	15	Trimer	IgG
A09-1070	IGHV4-NL_37*01_S0997	IGHD2-9*01	IGHJ5-4*02	100	100	100	CARAPGCTSTTCKEVKVWFDVW	22	Trimer	IgM
A09-1071	IGHV4-NL_17*01_S4099	IGHD3-41*01_S8240	IGHJ5-5*01	100	100	100	CARDHPPITIFGVVITGDSLDVW	23	Stem	IgM
A09-1072	IGHV4-NL_25*01_S9955	IGHD5-32*01_S0995	IGHJ5-5*01	100	100	100	CAREDTAGGYNSLDVW	16	Trimer	IgG
A09-1073	IGHV4-149*01_S1992	IGHD5-27*01,IGHD5-32*01	IGHJ4-3*01_S9191	96.337	100	100	CARGFGYSGYSLW	13	Head	IgG
A09-1074	IGHV4-NL_17*01_S4099	IGHD6-38*01_S4618	IGHJ4-3*01_S9191	93.972	100	94.737	CAREPPTLVAHSW	13	Trimer	IgG
A09-1075	IGHV4-150*01	IGHD2-9*01	IGHJ5-4*02	100	100	100	CARVLAMHWFDVW	13	Trimer	IgM
A09-1076	IGHV3-76*02_S7136	IGHD3-41*01,IGHD3-41*01_S1308,IGHD3-41*01_S1524	IGHJ6-6*01_S0171	94.505	100	100	CAKDYKAYGLDSW	13	Trimer	IgG
A09-1077	IGHV4-NL_17*01_S6933	IGHD3-41*01,IGHD3-41*01_S1308	IGHJ6-6*01_S0171	96.774	92	100	CARASGVLQYFHWLSHLNYGLDSW	24	H+S	IgG
A09-1078	IGHV4-NL_17*01_S6933	IGHD3-41*01,IGHD3-41*01_S1308,IGHD3-41*01_S1524	IGHJ4-3*01_S9191	97.509	100	100	CASGRPYYNIFNPYYW	16	Head	IgG
A09-1079	IGHV1-138*02_S0669	IGHD1-8*01,IGHD3-41*01_S1524,IGHD3-41*01_S8240	IGHJ4-3*01_S9191	95.604	100	100	CARSGLTALHYW	12	Trimer	IgG
A09-1080	IGHV4-NL_17*01_S4099	IGHD3-41*01,IGHD3-41*01_S1308	IGHJ1-1*01	99.644	91.667	100	CARGVGVLQYFHWLDETEYFEFW	23	Stem	IgG
A09-1081	IGHV2-NL_2*01_S2193	IGHD6-38*01_S4618	IGHJ4-3*01_S9191	97.818	91.667	100	CAQTLSGGWGLYYW	14	Head	IgG
A09-1082	IGHV4-NL_18*01_S3907	IGHD2-14*01	IGHJ4-3*01_S9191	100	100	100	CARGSATGYFYYW	13	Trimer	IgM
A09-1083	IGHV3-76*02_S3650	IGHD3-18*01	IGHJ6-6*01_S0171	100	96.296	100	CANQYYYDSGYYTTREGYGLDSW	23	Trimer	IgM
A09-1084	IGHV4-NL_17*01_S6933	IGHD3-41*01,IGHD3-41*01_S1308	IGHJ5-4*02	99.642	91.667	100	CARSRGVLQYFHWLDPQPHNWFDVW	25	Stem	IgG
A09-1085	IGHV4-144*01_S3590	IGHD3-41*01	IGHJ4-3*01_S9191	98.917	92.308	100	CARSPGGLQYFHWLLSNYFYYW	22	Stem	neg
A09-1086	IGHV4-149*01_S9501	IGHD2-11*01,IGHD2-11*01_S1259,IGHD3-15*01	IGHJ5-4*02	97.091	100	100	CARADAVGGNWFDVW	15	Head	IgG
A09-1087	IGHV4-79*01_S6884	IGHD3-41*01,IGHD3-41*01_S1308	IGHJ5-4*02	100	90	100	CARVITIFSLVKPGWFDVW	19	Trimer	IgG
A09-1088	IGHV4-149*01_S1992	IGHD4-23*01	IGHJ5-4*02	99.27	90	100	CARENPVSSNWFDVW	15	Head	IgG
A09-1089	IGHV7-86*01_S1348	IGHD3-41*01_S1524	IGHJ6-6*01_S0171	97.445	92.308	100	CARSGSLQYFQWLLRLDSW	19	Stem	IgG
A09-1090	IGHV4-NL_41*01_S3173	IGHD3-41*01,IGHD3-41*01_S1308	IGHJ4-3*01_S9191	95.307	100	100	CARRWTW	7	Trimer	IgG
A09-1091	IGHV4-NL_17*01_S4099	IGHD4-24*01	IGHJ4-3*01_S9191	100	92.308	100	CARDLPSAVAATFEW	15	Trimer	IgM
A09-1092	IGHV4-149*01_S9501	IGHD5-27*01,IGHD5-28*01,IGHD5-28*01_S4021	IGHJ5-4*02	96.715	100	100	CARSPTVTRDVW	12	Trimer	IgG
A09-1093	IGHV4-NL_16*01_S2458	IGHD3-18*01	IGHJ4-3*01_S9191	100	94.118	100	CARLGANDSGYYPLYYW	17	Trimer	IgM
A09-1094	IGHV3-76*02_S3650	IGHD3-41*01,IGHD3-41*01_S1308	IGHJ6-6*01_S0171	100	92.593	100	CAKGFVLQYFHWLLEADYGLDSW	23	Trimer	IgG
A09-1095	IGHV3-187*02	IGHD6-36*01	IGHJ4-3*01_S9191	98.208	100	95.238	CTSPGYSGSWNMFWVGTIPHYYW	23	Stem	IgG
A09-1096	IGHV4-NL_17*01_S4099	IGHD3-41*01	IGHJ5-5*01	100	92.308	100	CARAPHYNIFTGYYPNSLDVW	21	Stem	IgG
A09-1097	IGHV4-144*01_S0885	IGHD3-41*01_S1308	IGHJ4-3*01_S9191	100	92.308	100	CASGSDTLQYFHWLLPRGYFYYW	23	Stem	IgM
A09-1098	IGHV4-NL_16*01_S2458	IGHD3-41*01_S8240	IGHJ4-3*01_S9191	97.849	95.455	100	CARDPPGYNSWSGYYFYYW	19	Head	pos
A09-1099	IGHV2-NL_2*01_S2193	IGHD4-25*01	IGHJ4-3*01_S9191	98.556	100	100	CARTTVTTVYDYW	13	Trimer	IgG
A09-1100	IGHV4-NL_36*01_S8200	IGHD6-34*01	IGHJ5-5*01	94.909	88.889	100	CARTVSSWLYNSLDVW	16	Head	neg
A09-1101	IGHV4-NL_17*01_S4099	IGHD3-41*01_S8240	IGHJ5-4*02	100	100	100	CASSGPVITIFGVVSTGWWFDVW	23	Stem	IgM
A09-1102	IGHV3-NL_11*01_S7825	IGHD3-18*01	IGHJ5-5*01	95.29	96	100	CAKDIATYYYDSGYYGNSLDVW	22	Head	IgG
A09-1103	IGHV4-67*01_S5014	IGHD3-41*01_S8240	IGHJ4-3*01_S9191	100	100	100	CARPGYYNFWSGYSDFYYW	19	Trimer	IgM
A09-1104	IGHV4-NL_17*01_S6933	IGHD3-41*01,IGHD3-41*01_S1308	IGHJ4-3*01_S9191	99.643	88.889	100	CAGSPLQYFHWQGVLFYYW	19	Stem	IgM
A09-1105	IGHV3-76*02_S7136	IGHD3-41*01_S8240	IGHJ5-4*02	100	100	100	CAKDPGYYNFWSGYYTGNWFDVW	23	Trimer	neg
A09-1106	IGHV4-149*01_S1992	IGHD2-11*01,IGHD2-11*01_S1259	IGHJ4-3*01_S9191	98.162	100	95	CARGTPRLYWYDW	13	Trimer	IgM
A09-1107	IGHV4-149*02_S8521	IGHD1-4*01,IGHD2-14*02_S0100,IGHD2-14*02_S1717	IGHJ5-5*01	99.639	100	100	CARDISLDVW	10	Trimer	neg
A09-1108	IGHV3-83*01_S7877	IGHD2-14*02_S1717	IGHJ1-1*01	98.566	91.667	96.296	CASHNCNGGVCYERYFEVW	19	Head	pos
A09-1109	IGHV3-76*02_S7136	IGHD2-14*02_S1717	IGHJ5-4*02	100	100	100	CAKARGYCSGGVCYAVYNWFDVW	23	Stem	neg
A09-1110	IGHV4-NL_17*01_S4099	IGHD2-11*01,IGHD2-11*01_S1259	IGHJ5-4*02	84.892	100	100	CATSRRNWLSNVKNWFDVW	19	Trimer	IgG
A09-1111	IGHV2-7*02_S4285	IGHD1-5*01	IGHJ1-1*01	97.509	100	100	CARGPTLLTGTTLDEYFEFW	20	Trimer	IgG
A09-1112	IGHV4-144*01_S3590	IGHD3-15*01,IGHD3-16*01,IGHD3-17*01	IGHJ6-6*01_S0171	97.834	100	100	CARYRATLLRDYGLDSW	17	Head	IgM
A09-1113	IGHV4-NL_17*01_S6933	IGHD3-41*01,IGHD3-41*01_S1308	IGHJ5-5*01	100	88.462	100	CASGVLQYFHWLFSNSLDVW	20	Stem	IgM
A09-1114	IGHV3-76*02_S7136	IGHD3-41*01,IGHD3-41*01_S1308	IGHJ5-5*01	100	90.476	100	CAKDFVLQYFHWQKGGSLDVW	21	Stem	IgG
A09-1115	IGHV5-15*01_S9061	IGHD3-41*01	IGHJ5-4*02	100	93.548	100	CAKGPAYYNIFTGYYTGNGEHNWFDVW	27	Trimer	IgM
A09-1116	IGHV4-117*01_S0931	IGHD3-17*01	IGHJ5-4*02	97.122	100	100	CARGVSPFRGAGVMGYNWFDVW	22	Head	IgG
A09-1117	IGHV4-NL_17*01_S6933	IGHD3-41*01,IGHD3-41*01_S1308,IGHD3-41*01_S1524	IGHJ5-5*01	100	100	100	CASGYDITIFSLATNSLDVW	20	Trimer	IgM
A09-1118	IGHV3-76*02_S7136	IGHD3-41*01	IGHJ6-6*01_S0171	100	92.857	100	CAKDNVLQYFHWLLFSYGLDSW	22	Stem	neg
A09-1119	IGHV4-174*02_S7573	IGHD3-41*01,IGHD3-41*01_S1308	IGHJ4-3*01_S9191	100	90.476	100	CARDAPYYNIFTGLLNVYFYYW	22	Trimer	neg
A09-1120	IGHV3-NL_8*01_S1497	IGHD3-41*01,IGHD3-41*01_S1308	IGHJ4-3*01_S9191	100	90.476	100	CAGDRSYNIFTGYNSVNYFYYW	22	Stem	neg
A09-1121	IGHV2-69*01_S8990	IGHD6-33*01	IGHJ3-2*01	100	100	100	CARGIAAGNVYAFDFW	16	Trimer	IgM
A09-1122	IGHV4-NL_17*01_S4099	IGHD3-41*01	IGHJ5-4*02	100	92.857	100	CARSRQNYNIFTGYYTFTDWFDVW	24	Trimer	neg
A09-1123	IGHV4-NL_18*01_S3907	IGHD3-17*01	IGHJ3-2*01	97.08	100	100	CARHALGTGVIRGAFDFW	18	Head	IgG
A09-1124	IGHV3-76*01_S9500	IGHD3-41*01_S8240	IGHJ6-6*01_S0171	100	100	100	CARDQGITIFGVVITGYGLDSW	22	Stem	IgG
A09-1125	IGHV4-NL_16*01_S2458	IGHD7-40*01	IGHJ4-3*01_S9191	99.642	100	100	CARDSGANWGLGAFGYW	17	Trimer	IgM
A09-1126	IGHV3-76*02_S7136	IGHD3-41*01,IGHD3-41*01_S1308	IGHJ6-6*01_S0171	99.634	92.308	100	CAKDQGITIFSLVIPDYGLDSW	22	Stem	neg
A09-1127	IGHV3-122*01_S0584	IGHD3-41*01	IGHJ5-4*02	97.826	100	100	CTKEAHKISSLVIMPNWFDVW	21	Head	IgG
A09-1128	IGHV4-72*01	IGHD4-24*01	IGHJ4-3*01_S9191	94.161	100	95.238	CAGAVSGSAGYYW	13	Trimer	IgM
A09-1129	IGHV4-149*01_S9501	IGHD6-34*01	IGHJ5-4*02	100	100	100	CARGGTHPYSSWSEYNWFDVW	21	Trimer	IgM
A09-1130	IGHV4-NL_27*01_S6960	IGHD3-41*01_S8240	IGHJ6-6*01_S0171	96.014	91.667	96.667	CARDGLRIFGVVVKGYGFDSW	21	H+S	IgG
A09-1131	IGHV3-NL_11*01_S7825	IGHD3-17*01	IGHJ4-3*01_S9191	100	100	100	CAKDEVNYYW	10	Trimer	IgM
A09-1132	IGHV4-NL_17*01_S6933	IGHD3-41*01,IGHD3-41*01_S1308	IGHJ5-5*01	100	92.593	100	CASALTVLQYFHWLLEYNSLDVW	23	H+S	IgG
A09-1133	IGHV3-76*02_S7136	IGHD3-41*01,IGHD3-41*01_S1308	IGHJ3-2*01	97.059	82.609	100	CAKVLESFHWLPKMVNDAFDFW	22	Stem	IgG
A09-1134	IGHV3-NL_1*01_S3438	IGHD3-17*01	IGHJ4-3*01_S9191	100	100	100	CARDSKILGFPPGPPYYFYYW	21	H+S	IgM
A09-1135	IGHV4-79*01_S6884	IGHD1-2*01,IGHD1-5*01	IGHJ4-3*01_S9191	97.101	100	100	CASGITGTGPYYW	13	Head	IgG
A09-1136	IGHV4-149*01_S1992	IGHD4-23*01	IGHJ2*01	98.54	100	100	CARGEPTNTVTTTEEDYWYFDLW	23	Head	IgG
A06-1001	IGHV4-149*01_S0754	IGHD2-10*01_S8741	IGHJ6-6*01_S0171	100	100	100	CARDPLSLVVILFNPSTRYGLDSW	24	Stem	IgM
A06-1002	IGHV4-NL_16*01_S2458	IGHD7-40*01	IGHJ5-4*02	100	100	100	CARANWGSYNWFDVW	15	Head	neg
A06-1003	IGHV4-79*01	IGHD4-24*01	IGHJ6-6*01_S0171	97.473	100	100	CARHPASGGNYGSVDSW	17	Head	IgG
A06-1004	IGHV2-7*02_S1116	IGHD5-32*01	IGHJ4-3*01_S9191	100	95.652	100	CARTGDTVGTGTFYYW	16	Stem	IgM
A06-1005	IGHV3-NL_11*01_S4102	IGHD3-41*01	IGHJ4-3*01_S9191	99.636	90.909	100	CAKGGLQYFHWLPKPVYYW	19	Trimer	neg
A06-1006	IGHV3-NL_5*01_S4429	IGHD2-10*01_S8741	IGHJ6-6*01_S0171	100	100	100	CTTEYCSGTYCDYGLDSW	18	Trimer	IgM
A06-1007	IGHV3-NL_1*01_S1858	IGHD3-18*01	IGHJ4-3*01_S9191	100	100	100	CTRTDYYGSGYYTHLFYYW	19	Trimer	neg
A06-1008	IGHV4-NL_27*01_S1515	IGHD3-18*01	IGHJ3-2*01	99.64	100	100	CARGPYYYGSGYYGSRAFDFW	21	Trimer	IgM
A06-1009	IGHV4-NL_1*02_S7536	IGHD2-13*01	IGHJ5-5*01	97.445	96.154	100	CARQLLHCTDSGCSFLDVW	19	Head	neg
A06-1010	IGHV4-NL_33*01_S9588	IGHD3-15*01	IGHJ4-3*01_S9191	97.473	88.889	100	CAREYDLW	8	H+S	IgM
A06-1011	IGHV4-117*01_S6852	IGHD2-11*01	IGHJ6-6*01_S0171	100	100	100	CAMIGSGYYYGLDSW	15	Trimer	IgM
A06-1012	IGHV1-138*01_S4436	IGHD3-18*01	IGHJ6-6*01_S0171	99.63	100	100	CATGGSGYLGLDSW	14	Stem	IgM
A06-1013	IGHV3-141*02_S7574	IGHD5-32*01_S0995	IGHJ5-5*01	99.281	100	100	CAKGISGLAHNSLDVW	16	Trimer	IgM
A06-1014	IGHV5-15*01_S0175	IGHD3-41*01	IGHJ6-6*01_S0171	100	92	100	CAKDRSGYNIFTGYYWSHYGLDSW	24	Trimer	neg
A06-1015	IGHV3-94*01_S8766	IGHD1-8*01	IGHJ3-2*01	97.08	100	96.429	CARSGSFNAFDLW	13	Trimer	IgG
A06-1016	IGHV3-76*01_S1557	IGHD2-14*02_S0040	IGHJ5-4*02	100	100	100	CARDAQYCSGTYCYVFGWFDVW	22	Head	IgG
A06-1017	IGHV4-NL_13*01_S1361	IGHD4-23*01	IGHJ4-3*01_S9191	92	86.667	100	CTNRNSVTTRVWGPYFFW	18	Trimer	IgG
A06-1018	IGHV3-NL_11*01_S4102	IGHD3-41*01_S8240	IGHJ6-6*01_S0171	100	100	100	CAKDWGITIFGVVITGHGLDSW	22	Stem	neg
A06-1019	IGHV4-NL_16*01_S2138	IGHD6-33*01	IGHJ4-3*01_S9191	100	100	100	CARDQVGSSGWYYFYYW	17	Trimer	IgM
A06-1020	IGHV4-NL_10*01_S4164	IGHD3-41*01	IGHJ5-5*01	100	92.308	100	CARGGSNYNIFTGYYGGGSLDVW	23	Trimer	IgG
A06-1021	IGHV4-NL_1*02_S7536	IGHD3-17*01	IGHJ5-5*01	100	100	100	CARHHSWGDINSLDVW	16	Trimer	IgM
A06-1022	IGHV4-144*01_S0298	IGHD3-41*01	IGHJ5-5*01	100	91.667	100	CARAPSVLQYFHWLPEYNSLDVW	23	Stem	neg
A06-1023	IGHV4-NL_27*01_S1515	IGHD4-24*01	IGHJ4-3*01_S9191	100	94.444	100	CARVGDYGSTYPYFYYW	17	Head	IgM
A06-1024	IGHV3-NL_11*01_S4102	IGHD3-41*01	IGHJ5-5*01	100	93.103	100	CAKESSITIFSLVIISSSLDVW	22	Stem	IgG
A06-1025	IGHV3-76*02_S4686	IGHD4-24*01	IGHJ5-5*01	100	100	100	CAKALRNYGTWDSLDVW	17	Trimer	IgM
A06-1026	IGHV1-138*01_S0851	IGHD1-8*01	IGHJ5-4*02	100	100	100	CARCRIVGATWWFDVW	16	Trimer	IgG
A06-1027	IGHV5-15*01_S0175	IGHD6-36*01	IGHJ1-1*01	100	100	100	CALFRDYSGRFFEFW	15	Head	IgG
A06-1028	IGHV3-76*02_S4686	IGHD5-32*01	IGHJ3-2*01	97.417	91.667	100	CAKSWEYSDNDAFDFW	16	Trimer	IgM
A06-1029	IGHV1-138*01_S6073	IGHD2-13*01	IGHJ3-2*01	100	96.429	100	CAREGHCSYSGCSSPDAFDFW	21	Trimer	IgM
A06-1030	IGHV3-83*01_S5932	IGHD4-24*01	IGHJ6-6*01_S0171	100	100	100	CARHARSTVAPVWVHYYGLDSW	22	Stem	IgG
A06-1031	IGHV3-94*01	IGHD2-10*01	IGHJ3-2*01	97.091	95.652	96.667	CARGQYCSNTYCHTLDAFDFW	21	Trimer	neg
A06-1032	IGHV3-NL_11*01_S4102	IGHD3-41*01_S8240	IGHJ1-1*01	100	100	100	CAKDQGATIFGVVMSRGYFEFW	22	Stem	IgG
A06-1033	IGHV1-84*01_S2078	IGHD6-33*01	IGHJ5-4*02	96.727	91.667	100	CARGGYISGRYGFWFDVW	18	Head	IgG
A06-1034	IGHV3-94*01_S8766	IGHD6-33*01	IGHJ4-3*01_S9191	100	100	100	CARETIAAAGTAFYYW	16	Trimer	neg
A06-1035	IGHV3-NL_11*01_S4102	IGHD3-41*01_S8240	IGHJ5-5*01	99.638	100	100	CAKDMGITIFGVVITSGSLDVW	22	Stem	IgG
A06-1036	IGHV3-122*01_S8388	IGHD1-4*01	IGHJ5-4*02	98.182	93.333	100	CARGLSYGWNNEDWFDVW	18	Trimer	IgM
A06-1037	IGHV5-15*01_S0175	IGHD3-17*01	IGHJ6-6*01_S0171	100	100	100	CAKEGWGDYYHYGLDSW	17	Trimer	neg
A06-1038	IGHV4-149*01_S0754	IGHD1-2*01	IGHJ5-5*01	95.273	100	96.429	CAGAGYNWNDNSLHVW	16	Trimer	IgG
A06-1039	IGHV1-138*01_S6073	IGHD1-4*01	IGHJ5-5*01	99.275	100	100	CASGQQGGYNSLDVW	15	Trimer	neg
A06-1040	IGHV1-138*01_S6073	IGHD2-14*02_S1717	IGHJ6-6*01_S0171	100	100	100	CARGGVVSAISRYGLDSW	18	Trimer	IgM
A06-1041	IGHV3-NL_1*01_S4906	IGHD6-36*01	IGHJ4-3*01_S9191	100	100	100	CTRTLIAAAGASPYYW	16	Trimer	IgM
A06-1042	IGHV3-94*01	IGHD6-39*01	IGHJ1-1*01	99.275	100	100	CARERLSGIAAAIESGLGEFW	21	Stem	IgG
A06-1043	IGHV3-NL_11*01_S4102	IGHD3-41*01_S8240	IGHJ6-6*01_S0171	97.08	100	100	CAKSGGNRIFGVVIPYGLDSW	21	Head	neg
A06-1044	IGHV3-NL_11*01_S4102	IGHD3-41*01_S8240	IGHJ4-3*01_S9191	100	100	100	CAKVGGITIFGVVIHEYYFYYW	22	Stem	neg
A06-1045	IGHV4-NL_23*01_S5005	IGHD4-24*01	IGHJ5-5*01	99.639	100	100	CARFQQLLSLDVW	13	Trimer	IgM
A06-1046	IGHV4-NL_17*01_S6933	IGHD3-41*01	IGHJ5-4*02	100	90.476	100	CASARAGLQYFHWLPIFTWFDVW	23	Stem	neg
A06-1047	IGHV4-79*01	IGHD4-23*01	IGHJ4-3*01_S9191	98.208	90.909	91.667	CAKEGTVITFNHW	13	Trimer	IgG
A06-1048	IGHV1-138*01_S6073	IGHD2-14*02_S1717	IGHJ1-1*01	99.638	100	100	CARGQYCSGGVCYVPLGSKGYFEFW	25	Trimer	IgM
A06-1049	IGHV3-76*02_S4190	IGHD6-33*01	IGHJ6-6*01_S0171	97.436	94.737	100	CAKDQAYTSGWYGDYGLDSW	20	Trimer	IgG
A06-1050	IGHV4-NL_13*01_S1361	IGHD3-16*01	IGHJ5-5*01	98.201	94.118	95.833	CASGNGGNYYYELDVW	16	Stem	IgM
A06-1051	IGHV3-34*01_S1123	IGHD4-23*01	IGHJ5-5*01	100	100	100	CARDASNYFDSPDVW	15	Trimer	neg
A06-1052	IGHV5-15*01_S0175	IGHD1-8*01	IGHJ5-5*01	100	100	100	CAKEESGSYFRGYNSLDVW	19	Trimer	neg
A06-1053	IGHV4-NL_27*01_S1515	IGHD2-10*01_S295	IGHJ1-1*01	98.551	100	100	CASFCSSTYCYSREMTFGYFEFW	23	Trimer	IgG
A06-1054	IGHV1-138*01_S6073	IGHD4-24*01	IGHJ6-6*01_S0171	100	100	100	CARGQSAVASFYYGLDSW	18	Stem	IgG
A06-1055	IGHV4-NL_17*01_S6933	IGHD3-41*01_S1308	IGHJ6-6*01_S0171	100	89.655	100	CASAHLFVLQYFHWLSQTPHYYGLDSW	27	Stem	neg
A06-1056	IGHV3-NL_11*01_S4102	IGHD3-41*01_S8240	IGHJ5-4*02	99.273	100	100	CAKAGGVTIFGVVIPYNWFDVW	22	Stem	IgG
A06-1057	IGHV3-NL_11*01_S4102	IGHD3-41*01_S8240	IGHJ6-6*01_S0171	100	100	100	CAKDRGITIFGVVITGYGLDSW	22	H+S	IgG
A06-1058	IGHV3-187*01_S1387	IGHD6-33*01	IGHJ1-1*01	100	95	100	CTRGYSSGWYLEYFEFW	17	Head	IgM
A06-1059	IGHV3-NL_11*01_S4102	IGHD3-41*01	IGHJ6-6*01_S0171	100	92	96.667	CAKDRGITIFSLVIPTYVLDSW	22	Stem	IgG
A06-1060	IGHV4-NL_17*01_S6933	IGHD3-16*01	IGHJ5-5*01	96.809	100	100	CASDRVDYDSGSYPLDVW	18	Trimer	IgG
A06-1061	IGHV3-NL_11*01_S4102	IGHD3-41*01_S8240	IGHJ6-6*01_S0171	100	100	100	CAKDVGITIFGVVITGYGLDSW	22	Stem	IgG
A06-1062	IGHV1-138*01_S6073	IGHD4-24*01	IGHJ5-4*02	100	100	100	CARVPEPLPDYGSNLNWFDVW	21	Head	IgM
A06-1063	IGHV3-NL_11*01_S4102	IGHD3-41*01	IGHJ6-6*01_S0171	100	90.476	100	CAKDAGVTIFSLVIQGYGLDSW	22	H+S	IgG
A06-1064	IGHV2-69*01	IGHD3-41*01_S8240	IGHJ3-2*01	98.221	96.296	100	CARVPRITTFGVVIRSAFDFW	21	Stem	IgM
A06-1065	IGHV4-117*01_S2181	IGHD4-23*01	IGHJ5-4*02	100	100	100	CARDMRRGGGFVPYSNYSGFDVW	23	Stem	IgM
A06-1066	IGHV4-NL_27*01_S1515	IGHD3-18*01	IGHJ4-3*01_S9191	100	100	100	CARGYGSGYYYW	12	Trimer	IgM
A06-1067	IGHV5-157*01_S4351	IGHD3-41*01	IGHJ6-6*01_S0171	100	92.593	100	CAKGEGHYNIFTGYYKANYGLDSW	24	Stem	neg
A06-1068	IGHV3-73*02_S7500	IGHD4-24*01	IGHJ4-3*01_S9191	100	100	100	CTRELQTTVATAFGYW	16	Head	IgG
A06-1069	IGHV3-187*01_S9337	IGHD3-41*01_S8240	IGHJ6-6*01_S0171	100	100	100	CARDYNFWSGPPYYGLDSW	19	Trimer	IgG
A02-1001	IGHV3-76*02_S4190	IGHD2-10*01	IGHJ4-3*01	98.529	100	100	CAKGLLDYW	9	Trimer	IgG
A02-1002	IGHV3-141*01_S3117	IGHD3-17*01	IGHJ5-5*02	99.636	100	100	CARGWGESNSLDVW	14	Trimer	IgM
A02-1003	IGHV3-187*02	IGHD3-18*01	IGHJ4-3*01	98.932	100	100	CTRGPPYYYGSDYW	14	Trimer	IgM
A02-1004	IGHV3-76*01_S9591	IGHD3-17*01	IGHJ4-3*01_S9191	98.168	100	100	CASHRGDDDPHYFYYW	16	Trimer	neg
A02-1005	IGHV3-94*01	IGHD2-12*01	IGHJ5-4*03	100	100	100	CARDLDCSGIYCYAPDRFDVW	21	Trimer	IgG
A02-1006	IGHV3-50*01_S2895	IGHD3-17*01	IGHJ4-3*01	100	100	100	CARVPVLGGWYYFDYW	16	Trimer	IgG
A02-1007	IGHV4-NL_16*01_S2138	IGHD6-36*01	IGHJ4-3*01_S9191	96.014	94.444	96.429	CASSAYSGNWKYYFYYW	17	Stem	IgM
A02-1008	IGHV4-NL_13*01_S9273	IGHD4-23*01	IGHJ5-4*02	98.913	92.308	96.774	CARTAYTNYGYNWFNVW	17	Head	IgM
A02-1009	IGHV3-NL_11*01_S3004	IGHD2-10*01	IGHJ1-1*01	95.652	100	95.238	CAKDLVSEFW	10	Trimer	IgM
A02-1010	IGHV3-187*02	IGHD1-4*01	IGHJ4-3*01	100	100	100	CLLNNYDDYW	10	Trimer	pos
A02-1011	IGHV4-NL_27*01_S6960	IGHD3-41*01_S8240	IGHJ5-4*03	100	100	100	CAREYTIFGVVINPRFDVW	19	Stem	neg
A02-1012	IGHV3-NL_1*01_S9444	IGHD1-8*01	IGHJ1-1*01	98.905	93.333	100	CTWNSGNYKYFEFW	14	H+S	IgM
A02-1013	IGHV1-60*01_S7772	IGHD3-16*01	IGHJ5-5*01	98.188	100	100	CARGGGSYYYANSLDVW	17	H+S	neg
A02-1014	IGHV4-NL_41*01_S9253	IGHD2-10*01_S8741	IGHJ3-2*01	92.78	90	100	CARYGRWVVLNYDAFDFW	18	H+S	IgM
A02-1015	IGHV2-69*01	IGHD4-23*01	IGHJ5-4*02	97.818	100	94.737	CVQTEYSNYGNVW	13	Trimer	IgM
A02-1016	IGHV2-7*02_S4285	IGHD1-6*01	IGHJ4-3*01	99.286	100	100	CARGARDITGIALDYW	16	Trimer	IgM
A02-1017	IGHV4-NL_21*01_S4725	IGHD6-36*01	IGHJ4-3*01	100	100	96	CARVGGGSWNLDYW	14	Trimer	IgM
A02-1018	IGHV3-187*01_S1387	IGHD2-11*01	IGHJ6-6*01_S0171	100	100	100	CTRDGLGLDSW	11	Stem	IgM
A02-1019	IGHV4-144*01_S6192	IGHD6-36*01	IGHJ4-3*01_S9191	98.195	100	100	CARSPYNSRSLGIAAAGTNWGFYYW	25	Stem	IgG
A02-1020	IGHV4-117*01_S7493	IGHD6-39*01	IGHJ4-3*01_S9191	100	100	100	CARDGAAANYFYYW	14	H+S	IgG
A02-1021	IGHV4-NL_27*01_S6960	IGHD3-20*01	IGHJ5-4*03	95.652	100	100	CARDGTITIYNRFDVW	16	Stem	IgM
A02-1022	IGHV7-135*01	IGHD2-11*01	IGHJ5-4*02	100	100	100	CARKNTVLGFDVW	13	Stem	IgM
A02-1023	IGHV4-117*01_S7493	IGHD2-12*01	IGHJ4-3*01	98.571	100	95.455	CARRGYCSGIYCPGIDFW	18	Stem	IgM
A02-1024	IGHV4-117*01	IGHD3-41*01_S8240	IGHJ2*01_S5087	98.551	96.154	96.774	CAREERITIFGVVISSDWYFDFW	23	Trimer	IgM
A02-1025	IGHV4-NL_10*01_S4826	IGHD3-18*01	IGHJ4-3*01	93.04	92.857	100	CARDGDLYYYRRWVFDYW	18	Stem	neg
A02-1026	IGHV1-138*01_S6809	IGHD2-9*01	IGHJ4-3*01	85.87	100	96.296	CARGDVDSTNLYFDFW	16	Stem	neg
A02-1027	IGHV3-141*02_S1494	IGHD6-36*01	IGHJ6-6*01_S0171	98.556	100	100	CAKDRGSGSWNYYYGLDSW	19	Stem	IgG
A02-1028	IGHV4-NL_28*01_S1005	IGHD3-15*01	IGHJ4-3*01	100	100	100	CARHEGAYITDW	12	Stem	neg
A02-1029	IGHV2-NL_2*01_S2193	IGHD4-25*01	IGHJ4-3*01	98.917	100	100	CARTTVTTVYDYW	13	Head	neg
A02-1030	IGHV4-NL_25*01_S9799	IGHD1-2*01	IGHJ4-3*01	96.043	100	95.455	CARGASLNDPIDFW	14	Head	IgM
A02-1031	IGHV2-7*02_S1732	IGHD6-34*01	IGHJ5-4*03	100	100	100	CARYSSWSRYNRFDVW	16	Stem	IgM
A02-1032	IGHV3-73*02_S4889	IGHD2-14*01	IGHJ5-4*02	96.35	100	96.774	CTRWSLCSRGVCPYNWFDVW	20	Trimer	neg
A02-1033	IGHV4-NL_27*01_S6960	IGHD1-2*01	IGHJ5-4*03	94.182	100	100	CAGGSNGNRFDVW	13	Stem	IgG
A02-1034	IGHV4-117*01_S7493	IGHD2-11*01	IGHJ5-4*02	92.857	100	96.296	CARLEMVGSWFDLW	14	Stem	neg
A02-1035	IGHV3-76*02_S2366	IGHD6-33*01	IGHJ4-3*01	97.436	100	100	CAKDTPRSSGWYRGFDYW	18	Trimer	IgG
A02-1036	IGHV4-NL_13*01_S4727	IGHD3-18*01	IGHJ4-3*01	100	100	95.238	CAREFGYYGSGYYTGYDYW	19	Trimer	IgG
A02-1037	IGHV4-NL_16*01_S2138	IGHD6-36*01	IGHJ4-3*01_S9191	99.278	91.667	100	CARPRGNWTFYYW	13	H+S	IgM
A02-1038	IGHV5-15*01_S8661	IGHD3-16*01	IGHJ5-4*02	100	100	100	CAKGSGSYYYYNWFDVW	17	Trimer	IgM
A02-1039	IGHV4-NL_5*01_S6960	IGHD6-36*01	IGHJ4-3*01_S9191	98.582	100	100	CSRDNSGYSGNTYYW	15	Head	IgM
A02-1040	IGHV3-NL_1*01_S9444	IGHD3-18*01	IGHJ1-1*01	94.526	88.889	96.667	CTRSDYYGPGWGDEYFKFW	19	Stem	neg
A02-1041	IGHV3-76*01_S9591	IGHD3-41*01_S8240	IGHJ5-4*02	97.08	93.333	100	CARQGAIPIFGIVPPVQNWFDVW	23	Stem	IgG
A02-1042	IGHV4-NL_36*01_S1407	IGHD1-8*01	IGHJ4-3*01	99.638	94.118	100	CARNRRYSGNYPFDYW	16	Stem	neg
A02-1043	IGHV3-50*01_S2895	IGHD5-29*01	IGHJ4-3*01	100	100	100	CARDPTW	7	Trimer	neg
A02-1044	IGHV3-73*02_S0606	IGHD6-34*01	IGHJ4-3*01	99.634	100	100	CTSGYSSWSALSYW	14	Stem	IgG
A02-1045	IGHV4-NL_42*01_S8550	IGHD3-41*01	IGHJ4-3*01	91.241	100	92	CARQRFGYFLYW	12	Trimer	IgG
A02-1046	IGHV4-NL_21*01_S2263	IGHD5-27*01	IGHJ4-3*01	99.636	100	95.833	CATEWVRFRLGFDFW	15	Trimer	neg
A02-1047	IGHV4-NL_36*01_S1407	IGHD3-18*01	IGHJ4-3*01	99.273	100	100	CARTDGSGYLHFDYW	15	Trimer	IgM
A02-1048	IGHV2-69*01	IGHD3-16*01	IGHJ5-4*02	100	100	100	CARVLGYYSGSYYYRYNWFDVW	22	Trimer	IgM
A02-1049	IGHV4-NL_21*01_S4725	IGHD3-18*01	IGHJ4-3*01	97.163	85.714	96.429	CAREESINMVILITPGNSFDYW	22	Stem	IgM
A02-1050	IGHV3-50*01_S2895	IGHD1-6*01	IGHJ4-3*01	98.909	100	95.652	CARASNDAHFDSW	13	Trimer	IgM
A02-1051	IGHV3-76*01_S9591	IGHD5-27*01	IGHJ4-3*01_S9191	100	100	100	CARGWIQWVQCAFYYW	16	Stem	IgM
A02-1052	IGHV4-NL_13*01_S4727	IGHD1-2*01	IGHJ4-3*01	95.699	100	95.238	CARDEGTLITFNYW	14	Trimer	IgM
A02-1053	IGHV3-NL_6*02_S2314	IGHD4-24*01	IGHJ3-2*01	96.703	90.909	96.154	CARAASSTYFVLHYALDFW	19	Trimer	IgG
A02-1054	IGHV3-88*02_S1054	IGHD3-17*01	IGHJ4-3*01_S9191	92.058	100	95.238	CTVYGVEAIYSW	12	Head	neg
A02-1055	IGHV1-105*01_S7156	IGHD1-8*01	IGHJ4-3*01	99.273	93.333	100	CARGISYSGNYEFDYW	16	Trimer	neg
A02-1056	IGHV3-50*01_S2895	IGHD6-33*01	IGHJ4-3*01	96.014	93.75	100	CVRESYSSGWWW	12	Trimer	IgM
A02-1057	IGHV2-7*02_S4285	IGHD5-31*01	IGHJ4-3*01	100	100	100	CARGGATENFDYW	13	Trimer	IgM
A02-1058	IGHV4-NL_22*01_S2393	IGHD3-16*01	IGHJ4-3*01	96.416	100	100	CVRDGANYYSAARGAFYW	18	Trimer	IgM
A02-1059	IGHV3-76*01_S9591	IGHD6-36*01	IGHJ4-3*01	93.091	89.474	94.118	CARGPYSGNWNAHGNYYW	18	H+S	neg
A02-1060	IGHV2-7*02_S1732	IGHD3-17*01	IGHJ3-2*01	99.283	100	96.296	CARSTGVISDAFDFW	15	Stem	IgM
A02-1061	IGHV4-NL_17*01_S4099	IGHD2-10*01	IGHJ4-3*01	100	88.889	100	CARVLIRRGFDYW	13	Trimer	neg
A02-1062	IGHV3-88*02_S1054	NA	IGHJ1-1*01	99.642	NA	100	CTTSALGYFEFW	12	Stem	neg
A02-1063	IGHV4-79*01	IGHD2-10*01	IGHJ1-1*01	99.642	100	100	CARESCSSTYCHEYFEFW	18	Trimer	IgM
A02-1064	IGHV4-117*01_S6852	IGHD3-18*01	IGHJ4-3*01_S9191	98.188	93.333	95.238	CARDRGQSYGSGYYYW	16	Stem	IgM
A02-1065	IGHV4-117*01_S7493	IGHD6-33*01_S4467	IGHJ5-4*02	100	100	100	CAREDSSNWYWFDVW	15	Stem	neg
A02-1066	IGHV5-15*01_S0175	IGHD3-19*02_S4720	IGHJ6-6*01_S0171	100	100	100	CAKGPGWSANYYGLDSW	17	Stem	IgM
A02-1067	IGHV4-NL_42*01_S8550	IGHD3-41*01_S8240	IGHJ4-3*01_S9191	99.27	100	100	CARPYYNFWSGYPYYFYYW	19	Trimer	neg
A02-1068	IGHV3-36*01_S6650	IGHD6-36*01	IGHJ5-5*01	98.917	100	100	CARRAGRGGSWPRFSLDVW	19	Stem	IgM
A02-1069	IGHV4-NL_1*01_S4155	IGHD3-15*01	IGHJ1-1*01	97.417	100	100	CAQRTSLEFW	10	Head	IgM
A02-1070	IGHV2-7*02_S4285	IGHD1-2*01	IGHJ4-3*01	97.857	90.909	100	CARGGITGNFDYW	13	Stem	IgG
A02-1071	IGHV3-73*02_S4889	IGHD3-16*01	IGHJ4-3*01_S9191	99.635	100	100	CTRSLYSGSYYYPFYYW	17	Stem	IgM
A02-1072	IGHV4-NL_17*01_S4099	IGHD4-24*01	IGHJ4-3*01	100	93.333	100	CARDDHGSNFQSTHYW	16	Trimer	IgM
A02-1073	IGHV3-187*01_S1387	IGHD3-16*01	IGHJ5-4*02	100	100	100	CTRDQSGSYYGNWFDVW	17	Stem	neg
A02-1074	IGHV3-50*01_S2895	IGHD2-11*01_S1259	IGHJ4-3*01	99.275	100	96.154	CARDGLYCTGSGCYATYFDSW	21	Stem	IgM
A02-1075	IGHV4-117*01	IGHD2-13*01	IGHJ3-2*01	100	100	100	CARAPGHTGAIFDFW	15	H+S	pos
A02-1076	IGHV4-NL_1*01_S9508	IGHD5-29*01	IGHJ5-4*03	93.478	88.889	100	CAREFYQNRFDVW	13	Stem	neg
A02-1077	IGHV3-141*01_S3117	IGHD6-34*01	IGHJ4-3*01	100	100	100	CAKVWGAGLGDEVDYW	16	Stem	neg
A02-1078	IGHV4-NL_13*01_S9273	IGHD1-1*01	IGHJ5-5*01	100	100	100	CASLNSWTLYYNSLDVW	17	Trimer	IgG
A02-1079	IGHV3-141*01_S3117	IGHD2-10*01	IGHJ4-3*01	100	100	96.429	CAKAPANYIDYW	12	Head	IgG
A02-1080	IGHV3-141*02_S4330	IGHD3-16*01	IGHJ4-3*01	100	100	100	CAKGRNYYSGTPYLVYW	17	H+S	IgM
A02-1081	IGHV4-117*01	IGHD2-10*01	IGHJ5-4*02	98.188	100	100	CARENLTDWFDVW	13	Stem	IgG
A02-1082	IGHV4-NL_27*01_S5720	IGHD3-17*01	IGHJ4-3*01_S9191	99.64	100	100	CASGGAGVIIMRASYFYYW	19	Trimer	IgM
A02-1083	IGHV3-36*01_S6650	IGHD1-4*01	IGHJ5-5*01	100	88.889	96.774	CARHEAGTGYNSLDVW	16	Stem	IgM
A02-1084	IGHV4-NL_9*01_S2551	IGHD3-17*01	IGHJ1-1*01	95.985	100	100	CGRIGNTGVIIMW	13	H+S	neg
A02-1085	IGHV4-NL_36*01_S1407	IGHD3-17*01	IGHJ5-4*03	100	100	100	CARNLYWGDLNRFDVW	16	Stem	IgM
A02-1086	IGHV3-141*01_S3117	IGHD5-27*01	IGHJ5-5*02	100	100	100	CALGSGYGSLDVW	13	Trimer	IgG
A02-1087	IGHV2-7*02_S4285	IGHD3-17*01	IGHJ5-4*03	90.357	100	96	CARGKGSGRIDVW	13	Stem	IgM
A02-1088	IGHV1-138*01_S6809	IGHD5-27*01	IGHJ5-4*03	95.636	100	100	CARAGYSGYTWGNRFDVW	18	Stem	neg
A02-1089	IGHV4-NL_42*01_S8550	IGHD6-34*01	IGHJ4-3*01	98.905	91.667	100	CARHLEYSTWVVNSW	15	Trimer	IgM
A02-1090	IGHV4-NL_36*01_S1407	IGHD6-33*01	IGHJ5-5*02	100	100	100	CASLFSSGWYSLDVW	15	Head	IgG
A02-1091	IGHV4-NL_21*01_S4725	IGHD6-36*01	IGHJ4-3*01	97.153	83.333	100	CARVGGGDWIVDYW	14	Trimer	IgM
A02-1092	IGHV2-7*02_S1732	IGHD2-10*01	IGHJ3-2*01	98.917	100	100	CARSFGSYSDAFDFW	15	Trimer	IgM
A02-1093	IGHV2-7*02_S4285	IGHD2-14*02_S1717	IGHJ5-4*03	99.288	96.774	100	CARELGYCSGGVCYAGGRFDVW	22	Trimer	IgM
A02-1094	IGHV4-NL_13*01_S9273	IGHD6-36*01	IGHJ4-3*01_S9191	99.64	100	100	CASGRTAAALYYW	13	Trimer	IgM
A02-1095	IGHV3-187*01_S1387	IGHD3-41*01_S8240	IGHJ5-5*01	100	100	100	CTRDRGITIFGVVIPNSLDVW	21	Stem	IgM
A02-1096	IGHV4-NL_27*01_S6960	IGHD3-41*01_S8240	IGHJ4-3*01	96.35	100	96.429	CARNGITIFGVVTHCFDYW	19	Stem	IgG
A02-1097	IGHV5-15*01_S0175	IGHD3-18*01	IGHJ5-4*03	100	100	100	CAKKTYGSERFDVW	14	Trimer	IgM
A02-1098	IGHV4-117*01_S7493	IGHD2-12*01	IGHJ5-4*03	100	100	100	CARSAAFCSGIYCYGGNRFDVW	22	Trimer	IgM
A02-1099	IGHV3-NL_14*01_S6089	IGHD5-27*01	IGHJ4-3*01	89.744	90	100	CSRTVGTTLGPHFDYW	16	Trimer	IgG
A02-1100	IGHV3-NL_1*01_S9444	NA	IGHJ4-3*01	100	NA	100	CTRRKLDYW	9	Trimer	neg
A02-1101	IGHV4-NL_5*01_S6960	IGHD3-17*01	IGHJ4-3*01_S9191	100	100	100	CARDLGFYYW	10	Stem	IgG
A02-1102	IGHV4-NL_21*01_S4725	IGHD2-10*01	IGHJ6-6*01_S0171	91.844	100	93.103	CARDKYYPYGLDSW	14	Stem	IgG
A02-1103	IGHV4-117*01_S7493	IGHD6-36*01	IGHJ5-4*03	95.357	100	100	CARSSGSWNEWENRFDVW	18	Stem	neg
A02-1104	IGHV2-7*02_S4285	IGHD4-25*01	IGHJ6-6*01_S0171	99.286	100	97.059	CARGGHDYGNYDGGDYYGLDSW	22	Trimer	IgM
A02-1105	IGHV4-NL_13*01_S9273	IGHD4-24*01	IGHJ5-4*02	100	100	100	CASPHDYGSNYGYNWFDVW	19	Trimer	IgG
A02-1106	IGHV3-50*01_S2895	IGHD2-11*01	IGHJ1-1*01	96.642	96	100	CMNGDCTSSGCYASYFEFW	19	Trimer	neg
A02-1107	IGHV2-7*02_S4285	IGHD5-27*01	IGHJ4-3*01	97.857	100	100	CARGGAYSGYSYLFDYW	17	Head	IgM
A02-1108	IGHV1-138*01_S2054	IGHD2-10*01_S295	IGHJ1-1*01	98.188	92	96.552	CARGGYCRSPYCYEYLEFW	19	Head	IgG
A02-1109	IGHV3-76*02_S2366	IGHD3-18*01	IGHJ4-3*01	97.436	100	100	CAKDFGLYYGSGYYDYW	17	Stem	IgM
A02-1110	IGHV4-NL_21*01_S2263	IGHD3-41*01_S8240	IGHJ4-3*01	95.699	100	92.857	CARESNFYNYFDDW	14	Trimer	IgM
A02-1111	IGHV2-69*01_S3644	IGHD3-17*01	IGHJ4-3*01	98.182	100	100	CARVSWGDYYEAFDYW	16	Head	IgG
A02-1112	IGHV4-149*01_S0794	IGHD6-39*01	IGHJ4-3*01_S9191	98.162	100	100	CTNLYSSSPYYW	12	Head	IgM
A02-1113	IGHV3-73*02_S0606	IGHD3-17*01	IGHJ4-3*01	94.403	100	100	CVVDWGDSTDYW	12	Trimer	neg
A02-1114	IGHV3-141*01_S3117	IGHD3-18*01	IGHJ1-1*01	98.155	94.444	95.652	CAAYSGSGYFELW	13	Trimer	IgM
A02-1115	IGHV4-NL_17*01_S4099	IGHD4-23*01	IGHJ1-1*01	99.645	100	100	CARDSNYLAEYFEFW	15	Trimer	IgM
A02-1116	IGHV3-50*01_S2895	IGHD6-33*01	IGHJ4-3*01	98.913	100	100	CARDPGSSGWLDYW	14	Trimer	IgM
A02-1117	IGHV4-NL_5*01_S6960	IGHD3-16*01	IGHJ3-2*01	99.645	100	96.667	CARDASSYSDGFDFW	15	Trimer	IgG
A02-1118	IGHV4-NL_1*01_S8520	IGHD4-24*01	IGHJ6-6*01_S0171	95.255	100	96.552	CARWDDYGTWGYGLGSW	17	Stem	IgM
A02-1119	IGHV4-NL_27*01_S6960	IGHD6-33*01	IGHJ4-3*01	100	100	100	CARVAAAGNFDYW	13	Trimer	IgM
A02-1120	IGHV4-NL_17*01_S4099	IGHD3-41*01_S8240	IGHJ4-3*01	100	100	100	CAREGLITIFGVVINGYYFDYW	22	Stem	IgG
A02-1121	IGHV4-NL_27*01_S6960	IGHD2-12*01	IGHJ4-3*01	100	100	100	CAIAGYCSGIYCYSFDYW	18	Trimer	IgM
A02-1122	IGHV3-141*01_S3117	IGHD3-15*01	IGHJ4-3*01	98.885	100	96.429	CVRGNTYYFDFW	12	Trimer	IgM
A02-1123	IGHV4-NL_17*01_S4099	IGHD4-24*01	IGHJ4-3*01	100	86.667	100	CARDDHDSNFQSTHYW	16	Trimer	IgM
A02-1124	IGHV3-141*01_S3117	IGHD6-34*01	IGHJ4-3*01	99.636	100	100	CAIAAGPFFDYW	12	Trimer	IgG
A02-1125	IGHV4-NL_21*01_S2263	IGHD4-24*01	IGHJ1-1*01	90.647	87.5	92.593	CARGYGTYYPYFEFW	15	Trimer	IgG
A02-1126	IGHV4-149*01_S4098	IGHD4-23*01	IGHJ4-3*01	95.29	93.75	100	CVIDRVNTITTW	12	Trimer	IgG
A02-1127	IGHV4-NL_10*01_S4826	IGHD3-41*01_S8240	IGHJ4-3*01	100	100	100	CARRGYYNFWSGYFDYW	17	Trimer	IgM
A02-1128	IGHV3-NL_9*01_S6098	IGHD3-16*01	IGHJ1-1*01	89.668	100	93.333	CAASYYHEYFEFW	13	Trimer	IgG
A02-1129	IGHV4-NL_17*01_S4099	IGHD2-12*01	IGHJ4-3*01	98.221	90.323	95.238	CARAKNFVVVFTGMPAGPHDFW	22	Stem	IgG
A02-1130	IGHV3-50*01_S2895	NA	IGHJ5-4*02	100	NA	100	CATSGVW	7	Trimer	neg
A02-1131	IGHV3-50*01_S2895	IGHD6-33*01	IGHJ4-3*01	98.913	100	100	CARDPGSSGWLDYW	14	Trimer	IgM
A02-1132	IGHV4-NL_10*01_S4826	IGHD6-36*01	IGHJ4-3*01	99.63	100	100	CARGGGSEFDYW	12	Trimer	neg
A02-1133	IGHV4-NL_13*01_S9273	IGHD2-10*01_S8741	IGHJ4-3*01	99.642	100	100	CASDGSGTSLLVDYW	15	Trimer	IgM
A02-1134	IGHV4-NL_25*01_S9799	IGHD6-36*01	IGHJ5-5*02	96.029	93.333	100	CVRQRRYSGRWNSLDVW	17	Stem	IgM
A06N-1001	IGHV4-79*01	IGHD2-10*01	IGHJ5-5*01	100	100	100	CARDLEDCSSTYCYSLDVW	19	Trimer	IgM
A06N-1002	IGHV4-NL_42*01_S8550	IGHD4-25*01	IGHJ5-4*02	94.891	100	95.238	CARRIYGNYCDIW	13	Stem	IgM
A06N-1003	IGHV5-15*01_S8661	IGHD4-23*01	IGHJ6-6*01_S0171	100	100	100	CAKVSNYGVYGLDSW	15	Trimer	IgM
A06N-1004	IGHV3-128*01_S4457	IGHD6-36*01	IGHJ5-4*02	100	100	100	CTRGGSWPNWFDVW	14	Trimer	neg
A06N-1005	IGHV4-NL_13*01_S1361	IGHD3-15*01	IGHJ4-3*01_S9191	100	100	100	CASDTGNFYYW	11	Trimer	IgM
A06N-1006	IGHV4-NL_27*01_S0482	IGHD6-36*01	IGHJ1-1*01	100	100	100	CASAPYSGSWKGYFEFW	17	Trimer	IgM
A06N-1007	IGHV1-138*01_S6073	IGHD2-10*01	IGHJ1-1*01	100	100	100	CARGRGSVVVLTAQAEYFEFW	21	Stem	IgM
A06N-1008	IGHV3-NL_17*01_S6268	IGHD3-41*01_S1308	IGHJ4-3*01_S9191	100	92.857	100	CTTDSITIFSLVITFYYW	18	Trimer	IgM
A06N-1009	IGHV5-157*01_S8626	IGHD2-10*01_S295	IGHJ1-1*01	100	100	100	CAKSPGEYCSSTYCYVGWYFEFW	23	Trimer	IgM
A06N-1010	IGHV3-76*01_S1557	IGHD5-32*01	IGHJ4-3*01_S9191	98.551	95.238	100	CARECTGIQWVQLCYW	16	Trimer	IgM
A06N-1011	IGHV4-NL_23*01_S5005	IGHD3-17*01	IGHJ5-5*01	100	100	100	CARIWGDYNSLDVW	14	Trimer	IgG
A06N-1012	IGHV1-60*01_S7772	IGHD3-41*01	IGHJ1-1*01	96.014	100	90.625	CARGTISHAEYLEIW	15	Trimer	IgM
A06N-1013	IGHV4-149*01_S0754	IGHD1-2*01	IGHJ6-6*01_S0171	93.091	100	100	CGIVGSYNRDSW	12	Stem	IgM
A06N-1014	IGHV3-76*02_S4190	IGHD2-14*02_S0100	IGHJ3-2*01	100	100	100	CAKDRGLGYCSGGVCFSAFDFW	22	Trimer	IgM
A06N-1015	IGHV4-NL_28*01_S0629	IGHD4-23*01	IGHJ1-1*01	100	100	100	CARHEYSNYFEFW	13	Trimer	IgM
A06N-1016	IGHV5-15*01_S0175	IGHD1-5*01	IGHJ6-6*01_S0171	100	100	100	CAKNRDWNYFSGLDSW	16	Trimer	IgM
A06N-1017	IGHV1-138*01_S6073	IGHD5-29*01	IGHJ4-3*01_S9191	100	92.308	100	CARAISPVSTVVHFYYW	17	Trimer	neg
A06N-1018	IGHV1-84*01_S2078	IGHD2-14*02_S0100	IGHJ4-3*01_S9191	100	100	100	CARDQDIVVVVSALYYW	17	H+S	IgM
A06N-1019	IGHV4-NL_27*01_S0482	IGHD1-8*01	IGHJ5-5*01	94.565	100	100	CARGVVVGATGVDVW	15	Trimer	neg
A06N-1020	IGHV4-NL_5*01_S0908	IGHD2-10*01	IGHJ6-6*01_S0171	100	88.889	100	CASRKVPTKRGTGGLDSW	18	Trimer	IgM
A06N-1021	IGHV4-NL_1*01_S8520	IGHD5-32*01	IGHJ5-5*01	98.905	100	100	CARHRGGYSNSLDVW	15	Trimer	IgM
A06N-1022	IGHV4-NL_27*01_S0482	IGHD3-17*01	IGHJ6-6*01_S0171	97.849	100	97.059	CASESVWGDYYYGLDSW	17	Trimer	neg
A06N-1023	IGHV4-NL_27*01_S1515	IGHD6-34*01	IGHJ4-3*01_S9191	100	100	100	CARGGIAAGLAPYYW	15	Trimer	igM
A06N-1024	IGHV3-73*01_S7929	IGHD4-23*01	IGHJ4-3*01_S9191	98.901	92.308	100	CASRYSSYPYYFYYW	15	Trimer	IgM
A06N-1025	IGHV5-15*01_S0175	IGHD3-41*01	IGHJ5-4*02	100	91.667	100	CAKDALQYFHWLLSSPANWFDVW	23	Trimer	IgM
A06N-1026	IGHV4-NL_13*01_S9273	IGHD6-33*01	IGHJ5-5*01	99.638	100	100	CARVGGRLAAAGTEDGSLDVW	21	Trimer	IgM
A06N-1027	IGHV7-86*01_S5062	IGHD4-23*01	IGHJ4-3*01_S9191	99.275	100	95.455	CARHAEYGLFYW	12	Trimer	IgM
A06N-1028	IGHV4-NL_12*01_S5490	IGHD4-24*01	IGHJ4-3*01_S9191	100	100	100	CATHTRGSNYLSYFYYW	17	Trimer	IgM
A06N-1029	IGHV3-NL_17*01_S0120	IGHD3-15*01	IGHJ4-3*01_S9191	100	100	100	CTTDGITRMITVTHYYW	17	Trimer	IgM
A06N-1030	IGHV4-149*01_S0754	IGHD4-24*01	IGHJ5-4*02	100	100	100	CARDLVATTSWFDVW	15	Trimer	IgM
A06N-1031	IGHV1-138*01_S6073	IGHD1-3*01	IGHJ6-6*01_S0171	100	100	100	CARVIRSWNDAGGLDSW	17	Trimer	IgM
A06N-1032	IGHV4-NL_16*01_S2138	IGHD6-33*01	IGHJ5-4*02	92.446	100	96.429	CARGRYNSGWQDWFAVW	17	Trimer	IgG
A06N-1033	IGHV1-170*01_S3055	IGHD3-18*01	IGHJ4-3*01_S9191	100	100	100	CARGYGSGYFYYW	13	Trimer	IgM
A06N-1034	IGHV3-NL_17*01_S6268	IGHD3-16*01	IGHJ6-6*01_S0171	100	100	96.667	CTTDQHWINYYSGSYYYSSYGLDSR	25	Trimer	IgM
A06N-1035	IGHV3-NL_6*02_S6474	IGHD4-23*01	IGHJ5-5*01	100	100	100	CARVQGYSNYNSLDVW	16	Trimer	IgM
A06N-1036	IGHV4-NL_27*01_S0482	IGHD3-16*01	IGHJ5-5*01	100	92.857	100	CASGNYYYGYVW	12	Trimer	IgG
A06N-1037	IGHV4-NL_10*01_S4164	IGHD3-16*01	IGHJ6-6*01_S0171	99.634	94.118	100	CARDSYYSGSYYYGLDSW	18	Trimer	IgM
A06N-1038	IGHV3-94*01	IGHD4-23*01	IGHJ5-5*01	100	100	100	CARAYTVDNSLDVW	14	Stem	IgM
A06N-1039	IGHV3-NL_11*01_S4102	IGHD3-41*01_S8240	IGHJ6-6*01_S0171	100	100	100	CAKDGGWNTIFGVVIPSYGLDSW	23	Stem	IgM
A06N-1040	IGHV3-36*01_S6740	IGHD4-24*01	IGHJ3-2*01	96.763	92.857	100	CARAQTTVAKDVFDFW	16	Trimer	IgM
A02N-1001	IGHV4-NL_16*01_S2138	IGHD3-16*01	IGHJ5-4*02	99.283	100	100	CARERITIVVVITTNWFDVW	20	Trimer	IgM
A02N-1002	IGHV4-117*01_S7493	IGHD5-28*01	IGHJ4-3*01	98.561	100	100	CATGGYSYSQVIDYW	15	Trimer	IgM
A02N-1003	IGHV3-141*01_S3117	IGHD6-36*01	IGHJ4-3*01	100	100	100	CANSLGKRQSSFDYW	15	Trimer	neg
A02N-1004	IGHV3-NL_6*02_S2314	IGHD6-39*01	IGHJ6-6*01_S0171	95.636	92.308	100	CARAASSTYFVLHYALDSW	19	Trimer	IgG
A02N-1005	IGHV2-7*02_S4285	IGHD4-23*01	IGHJ4-3*01	99.643	100	100	CARGFEYSNYFDYW	14	Trimer	IgM
A02N-1006	IGHV5-15*01_S8661	IGHD3-16*01	IGHJ5-4*02	100	100	100	CAKVTYYYSGSYYWGWFDVW	20	Trimer	IgM
A02N-1007	IGHV4-NL_13*01_S4727	IGHD4-24*01	IGHJ6-6*01_S0171	100	100	100	CARGDYGSNTYGLDSW	16	Trimer	IgM
A02N-1008	IGHV3-50*01_S2895	IGHD3-18*01	IGHJ1-1*01	99.63	100	100	CAPGDYYGSTDW	12	Trimer	IgM
A02N-1009	IGHV4-NL_27*01_S6960	IGHD3-16*01	IGHJ5-4*03	96.014	100	100	CARDDYYSGKNVDRFDVW	18	Trimer	IgM
A02N-1010	IGHV3-NL_9*01_S6098	IGHD3-16*01	IGHJ1-1*01	86.716	100	93.333	CACSYYHEYFEFW	13	Trimer	neg
A02N-1011	IGHV4-NL_30*01_S1240	IGHD2-14*02_S0040	IGHJ6-6*01_S0171	98.524	96.296	100	CARHPVYCSGTYCYAAYGLDSW	22	Trimer	IgM
A02N-1012	IGHV1-138*01_S6073	IGHD3-17*01	IGHJ6-6*01_S0171	100	100	100	CARLYWGDYYDDGLDSW	17	Trimer	neg
A02N-1013	IGHV4-NL_27*01_S5720	IGHD1-8*01	IGHJ4-3*01_S9191	97.455	100	100	CATNPPGGPWGYYW	14	Trimer	IgM
A02N-1014	IGHV4-NL_5*01_S0908	IGHD6-39*01	IGHJ5-4*02	99.639	100	100	CARYRRQQLPGWFDVW	16	Trimer	IgM
A02N-1015	IGHV4-NL_5*01_S6960	IGHD1-8*01	IGHJ1-1*01	100	100	100	CARAPYSGSYKWGAEYFEFW	20	Trimer	IgM
A02N-1016	IGHV4-NL_27*01_S5720	IGHD3-16*01	IGHJ5-5*01	100	100	100	CASESGSYYGSLDVW	15	Trimer	IgM
A02N-1017	IGHV2-7*02_S1732	IGHD1-5*01	IGHJ5-4*03	100	100	100	CARYNWNYGRFDVW	14	Trimer	IgM
A02N-1018	IGHV4-NL_21*01_S2263	IGHD4-23*01	IGHJ4-3*01	95.29	100	100	CARSRNYGDFDYW	13	Trimer	IgM
A02N-1019	IGHV4-117*01_S6852	IGHD3-18*01	IGHJ4-3*01	98.897	100	100	CATSLGGSGYSYW	13	Trimer	IgM
A02N-1020	IGHV3-50*01_S2895	IGHD3-18*01	IGHJ1-1*01	99.63	100	100	CAPGDYYGSTDW	12	Trimer	IgM

## Sheet: mAb_HC
"Primary antibody response after influenza virus infection is first dominated by low-mutated HA-stem antibodies followed by higher-mutated HA-head antibodies"
Monoclonal antibody data corresponding to Figure 3A, 3B, and 3D
HC_ID	v_call	d_call	j_call	v_identity	d_identity	j_identity	junction_aa	IgBLAST_CDR3	FACSdomain	Isotype	ELISAdomain
A05-1044	IGHV3-187*02	IGHD6-38*01	IGHJ4-3*01	100	91.667	100	CTRPGIGSWSWEYYFDYW	18	Trimer	IgM	Trimer
A05-1055	IGHV1-NL_2*01_S3964	IGHD6-34*01	IGHJ4-3*01_S9191	100	100	100	CARSYSSWSGVFYYW	15	Trimer	neg	Trimer
A05-1066	IGHV4-NL_27*01_S6960	IGHD3-41*01	IGHJ4-3*01	95.636	92	100	CARGGTGYNIWTAFYFNW	18	Head	IgG	Head
A05-1070	IGHV4-150*01_S0751	IGHD3-41*01	IGHJ5-4*02	98.54	95	100	CARLPRVTKFGLVVRGNWFDVW	22	Stem	neg	Stem
A05-1077	IGHV4-NL_31*01_S1635	IGHD2-13*01	IGHJ5-4*02	100	100	100	CASGHTVVIVAARGNWFDVW	20	Trimer	neg	Trimer
A05-1079	IGHV4-NL_1*01_S5937	IGHD3-41*01	IGHJ5-4*02	99.638	100	100	CARDYNIWTGDLTHNWFDVW	20	Head	IgM	Trimer
A12-1016	IGHV4-NL_17*01_S4099	IGHD3-41*01	IGHJ6-6*01_S0171	100	93.103	100	CARGRSVLQYFHWLLYNDGLDSW	23	Stem	neg	Stem
A12-1025	IGHV1-84*01_S2078	IGHD6-33*01	IGHJ4-3*01_S9191	95.636	100	100	CARGLYSSGWTYSGYFYYW	19	Trimer	IgG	Head
A12-1042	IGHV7-86*01_S0630	IGHD3-41*01	IGHJ6-6*01_S0171	98.524	90.909	100	CARGGLQYFHWLTYGLDSW	19	Stem	IgG	Stem
A12-1045	IGHV3-141*02_S4949	IGHD3-18*01	IGHJ5-5*01	95.556	96.154	100	CARKAGWTNYYDSGYYTEGNSLDVW	25	Head	IgG	H+S
A07-1007	IGHV3-76*01_S9591	IGHD3-41*01_S8240	IGHJ5-5*01	100	100	100	CAREKGNTIFGVVIPLNSLDVW	22	Stem	neg	Stem
A07-1024	IGHV4-149*01_S4098	IGHD4-23*01	IGHJ4-3*01	98.188	100	95.652	CAIDHTFNYW	10	Head	IgG	Head
A07-1004	IGHV4-NL_17*01_S4099	IGHD3-41*01_S1308	IGHJ5-5*02	100	92.857	100	CARDLGVLQYFHWLLPSYNSLDVW	24	Trimer	neg	Stem
A07-1020	IGHV5-15*01_S0175	IGHD3-41*01	IGHJ5-4*03	99.638	92	100	CAKERTYYNIFTGYPYNRFDVW	22	Trimer	neg	Trimer
A07-1055	IGHV3-NL_10*02_S8522	IGHD3-41*01_S8240	IGHJ6-6*01_S0171	100	100	100	CAKELGVTIFGVVITHYGLDSW	22	Stem	IgG	Stem
A07-1064	IGHV3-NL_10*02_S8522	IGHD3-41*01_S8240	IGHJ6-6*01_S0171	100	100	100	CAKDVGFEIFGVVITRGGLDSW	22	Stem	IgM	Stem
A07-1047	IGHV3-NL_10*02_S8522	IGHD3-41*01_S8240	IGHJ4-3*01	100	100	100	CAKAGGRTIFGVVSILYYFDYW	22	Stem	IgG	Stem
A07-1023	IGHV4-117*01_S2181	IGHD4-24*01	IGHJ4-3*01	99.642	100	92.593	CARDPGDYGSGYLDCW	16	Head	IgG	Head
A07-1028	IGHV3-94*01	IGHD6-36*01	IGHJ4-3*01	97.426	93.333	100	CATSGSWNTFDYW	13	Head	IgG	Head
A07-1040	IGHV3-NL_10*02_S8522	IGHD3-41*01	IGHJ6-6*01_S0171	100	92.308	100	CAKDRGITIFSLVIMSLDGLDSW	23	Stem	IgM	Stem
A07-1036	IGHV4-67*01_S1867	IGHD1-2*01	IGHJ4-3*01	94.909	100	100	CAINWNRDDFDYW	13	Head	IgG	Head
A07-1050	IGHV1-138*01_S8860	IGHD5-28*01_S4021	IGHJ6-6*01_S0171	100	100	100	CARGRHIIATVWDYYGLDSW	20	Stem	neg	Stem
A07-1049	IGHV1-138*01_S8860	IGHD3-41*01_S8240	IGHJ5-4*03	96.377	100	96.296	CARGGYNFFTGDPTVRFDVW	20	Stem	IgG	Trimer
A09-1007	IGHV4-NL_17*01_S4099	IGHD3-41*01	IGHJ3-2*01	100	92.308	96.667	CARDRGRLQYFHWLLWDDAFDFW	23	Stem	IgM	Stem
A09-1017	IGHV5-15*01_S9061	IGHD3-41*01,IGHD3-41*01_S1308	IGHJ6-6*01_S0171	97.101	92.857	96.154	CAKEFSTGYGLDSW	14	Head	IgG	Head
A09-1021	IGHV5-157*01_S5960	IGHD3-15*01	IGHJ1-1*01	98.54	95	96.667	CAKSPKSYYEDDDGLVRYFEYFELW	25	Head	IgG	Head
A09-1027	IGHV5-15*01_S9061	IGHD3-41*01,IGHD3-41*01_S1308	IGHJ5-4*02	97.794	89.474	100	CATAKRLQYFHWQNWFDVW	19	H+S	IgG	Stem
A09-1045	IGHV4-NL_18*01_S3907	IGHD3-41*01,IGHD3-41*01_S1308	IGHJ5-4*02	100	90.476	100	CARHGITIFSLVPNWFDVW	19	Stem	IgG	Stem
A09-1049	IGHV4-149*01_S9501	IGHD4-24*01	IGHJ4-3*01_S9191	94.891	100	96.296	CARSDGSSYLYYW	13	Head	IgG	Head
A09-1053	IGHV4-NL_27*01_S6960	IGHD3-41*01_S8240	IGHJ5-4*02	95.273	95.652	96.774	CARVGDNIFWSGYYPYNWFDVW	22	Trimer	IgG	Trimer
A09-1076	IGHV3-76*02_S7136	IGHD3-41*01,IGHD3-41*01_S1308,IGHD3-41*01_S1524	IGHJ6-6*01_S0171	94.505	100	100	CAKDYKAYGLDSW	13	Trimer	IgG	Trimer
A09-1077	IGHV4-NL_17*01_S6933	IGHD3-41*01,IGHD3-41*01_S1308	IGHJ6-6*01_S0171	96.774	92	100	CARASGVLQYFHWLSHLNYGLDSW	24	H+S	IgG	Stem
A09-1078	IGHV4-NL_17*01_S6933	IGHD3-41*01,IGHD3-41*01_S1308,IGHD3-41*01_S1524	IGHJ4-3*01_S9191	97.509	100	100	CASGRPYYNIFNPYYW	16	Head	IgG	Head
A09-1090	IGHV4-NL_41*01_S3173	IGHD3-41*01,IGHD3-41*01_S1308	IGHJ4-3*01_S9191	95.307	100	100	CARRWTW	7	Trimer	IgG	Trimer
A09-1096	IGHV4-NL_17*01_S4099	IGHD3-41*01	IGHJ5-5*01	100	92.308	100	CARAPHYNIFTGYYPNSLDVW	21	Stem	IgG	Stem
A09-1112	IGHV4-144*01_S3590	IGHD3-15*01,IGHD3-16*01,IGHD3-17*01	IGHJ6-6*01_S0171	97.834	100	100	CARYRATLLRDYGLDSW	17	Head	IgM	Trimer
A09-1127	IGHV3-122*01_S0584	IGHD3-41*01	IGHJ5-4*02	97.826	100	100	CTKEAHKISSLVIMPNWFDVW	21	Head	IgG	Trimer
A09-1130	IGHV4-NL_27*01_S6960	IGHD3-41*01_S8240	IGHJ6-6*01_S0171	96.014	91.667	96.667	CARDGLRIFGVVVKGYGFDSW	21	H+S	IgG	Stem
A09-1133	IGHV3-76*02_S7136	IGHD3-41*01,IGHD3-41*01_S1308	IGHJ3-2*01	97.059	82.609	100	CAKVLESFHWLPKMVNDAFDFW	22	Stem	IgG	Stem
A09-1135	IGHV4-79*01_S6884	IGHD1-2*01,IGHD1-5*01	IGHJ4-3*01_S9191	97.101	100	100	CASGITGTGPYYW	13	Head	IgG	Head
A09-1136	IGHV4-149*01_S1992	IGHD4-23*01	IGHJ2*01	98.54	100	100	CARGEPTNTVTTTEEDYWYFDLW	23	Head	IgG	Head
A06-1015	IGHV3-94*01_S8766	IGHD1-8*01	IGHJ3-2*01	97.08	100	96.429	CARSGSFNAFDLW	13	Trimer	IgG	Head
A06-1018	IGHV3-NL_11*01_S4102	IGHD3-41*01_S8240	IGHJ6-6*01_S0171	100	100	100	CAKDWGITIFGVVITGHGLDSW	22	Stem	neg	Stem
A06-1020	IGHV4-NL_10*01_S4164	IGHD3-41*01	IGHJ5-5*01	100	92.308	100	CARGGSNYNIFTGYYGGGSLDVW	23	Trimer	IgG	Stem
A06-1024	IGHV3-NL_11*01_S4102	IGHD3-41*01	IGHJ5-5*01	100	93.103	100	CAKESSITIFSLVIISSSLDVW	22	Stem	IgG	Stem
A06-1026	IGHV1-138*01_S0851	IGHD1-8*01	IGHJ5-4*02	100	100	100	CARCRIVGATWWFDVW	16	Trimer	IgG	Trimer
A06-1032	IGHV3-NL_11*01_S4102	IGHD3-41*01_S8240	IGHJ1-1*01	100	100	100	CAKDQGATIFGVVMSRGYFEFW	22	Stem	IgG	Stem
A06-1035	IGHV3-NL_11*01_S4102	IGHD3-41*01_S8240	IGHJ5-5*01	99.638	100	100	CAKDMGITIFGVVITSGSLDVW	22	Stem	IgG	Stem
A06-1053	IGHV4-NL_27*01_S1515	IGHD2-10*01_S295	IGHJ1-1*01	98.551	100	100	CASFCSSTYCYSREMTFGYFEFW	23	Trimer	IgG	Trimer
A06-1057	IGHV3-NL_11*01_S4102	IGHD3-41*01_S8240	IGHJ6-6*01_S0171	100	100	100	CAKDRGITIFGVVITGYGLDSW	22	H+S	IgG	Stem
A06-1059	IGHV3-NL_11*01_S4102	IGHD3-41*01	IGHJ6-6*01_S0171	100	92	96.667	CAKDRGITIFSLVIPTYVLDSW	22	Stem	IgG	Stem
A06-1060	IGHV4-NL_17*01_S6933	IGHD3-16*01	IGHJ5-5*01	96.809	100	100	CASDRVDYDSGSYPLDVW	18	Trimer	IgG	Trimer
A06-1067	IGHV5-157*01_S4351	IGHD3-41*01	IGHJ6-6*01_S0171	100	92.593	100	CAKGEGHYNIFTGYYKANYGLDSW	24	Stem	neg	Trimer
A06-1068	IGHV3-73*02_S7500	IGHD4-24*01	IGHJ4-3*01_S9191	100	100	100	CTRELQTTVATAFGYW	16	Head	IgG	Trimer
A02-1039	IGHV4-NL_5*01_S6960	IGHD6-36*01	IGHJ4-3*01_S9191	98.582	100	100	CSRDNSGYSGNTYYW	15	Head	IgM	Head
A02-1133	IGHV4-NL_13*01_S9273	IGHD2-10*01_S8741	IGHJ4-3*01	99.642	100	100	CASDGSGTSLLVDYW	15	Trimer	IgM	Trimer
